# Supplementary material for: Immobilized pH gradient-driven paper-based IEF: a new method for fractionating complex peptide mixtures before MS analysis
Source: Clin Proteomics. 2011 Jun 15;8(1):10. doi: 10.1186/1559-0275-8-10 (PMC3170271; doi:10.1186/1559-0275-8-10)
Supplement: Additional File 1 — Table S1. Proteins Common to PIEF and OGE. The Supplementary Tables include the MS data and the associated information, such as, Accession Number, Gene Symbol, Gene Description, N (Rank of the specified protein), Unused (ProtScore), Total (ProtScore) and %Cov. The MS data are provided for each method and differentiated for the proteins detected in common and for those detected by one method only. Based on the ProteinPilot software user manual, the data attributes may be defined as follows. N represents the rank of the specified protein in relation to the rest of the proteins in the list of detected proteins. Unused (ProtScore) represents a measure of protein confidence for a detected protein calculated using only peptides from spectra that have not already been used by higher scoring winning proteins. Notably, once a spectrum is used to identify a protein, it cannot be used to identify any other proteins. The Unused ProtScore is thus the key to how the software identifies proteins. A "good" Unused ProtScore corresponds to the set level of confidence. For 95% confidence, the required Unused ProtScore is 1.3 that is a default in a Paragon Method. Only proteins that show >95% confidence are considered in our study. Total (ProtScore) for a particular protein is calculated using all of its peptides and does not necessarily indicate the percent confidence for the identification of a protein. %Cov represents the percentage of the number of amino acids matching to at least one identified peptide divided by the total number of amino acids in the protein sequence. [file 1559-0275-8-10-S1.XLS]

## Sheet: Sheet1
Sample Source ()*S	%Cov (OGE)	%Cov (PIEF)	N (OGE)	N (PIEF)	Total (OGE)	Total (PIEF)	Unused (OGE)	Unused (PIEF)	Gene Symbol	Gene Description
IPI:IPI00027230.3	55.0436	64.259	1	2	68.85	86.07	68.85	86.07	HSP90B1	HSP90B1 Endoplasmin precursor
IPI:IPI00032140.4	70.8134	67.2249	2	3	68.64	75.41	68.64	75.41	SERPINH1	SERPINH1 Serpin H1 precursor
IPI:IPI00010796.1	77.3622	74.6063	3	4	66.71	67.41	66.71	67.41	P4HB	P4HB Protein disulfide-isomerase precursor
IPI:IPI00383581.3	48.1992	47.0339	5	8	60.04	58.36	60.04	58.36	GANAB	GANAB Isoform 1 of Neutral alpha-glucosidase AB precursor
IPI:IPI00021812.2	29.219	42.5127	6	1	57.7	115.3	57.7	114.35	AHNAK	AHNAK Neuroblast differentiation-associated protein AHNAK
IPI:IPI00003362.2	55.4198	54.5038	7	10	53.96	56.79	53.96	56.77	HSPA5	HSPA5 HSPA5 protein
IPI:IPI00025252.1	71.4852	73.2673	8	7	53.04	60.54	52.45	60.34	PDIA3	PDIA3 Protein disulfide-isomerase A3 precursor
IPI:IPI00871621.1	18.298	30.7434	9	869	51.82	57.33	51.82	2	COL6A3	COL6A3 322 kDa protein
IPI:IPI00784154.1	60.5585	76.2653	10	6	50.76	61.11	50.76	61.11	HSPD1	HSPD1 60 kDa heat shock protein, mitochondrial precursor
IPI:IPI00440493.2	53.1646	59.132	11	16	49.66	50.45	49.66	50.45	ATP5A1	ATP5A1 ATP synthase subunit alpha, mitochondrial precursor
IPI:IPI00021440.1	80	83.2	12	17	48.73	48.99	48.73	48.99	ACTG1	ACTG1 Actin, cytoplasmic 2
IPI:IPI00020599.1	64.5084	83.693	13	15	46.85	50.91	46.85	50.91	CALR	CALR Calreticulin precursor
IPI:IPI00025874.2	52.1672	55.1084	15	12	44.92	55.28	44.92	55.28	RPN1	RPN1 Dolichyl-diphosphooligosaccharide--protein glycosyltransferase 67 kDa subunit precursor
IPI:IPI00020984.1	39.0203	51.1824	16	20	44.53	46.62	44.53	46.62	CANX	CANX Calnexin precursor
IPI:IPI00644576.1	16.1872	16.0338	17	35	44.51	36.23	44.51	36.23	FLNA	FLNA Filamin A, alpha
IPI:IPI00645867.2	21.1426	16.1621	18	29	43.01	38.19	43.01	38.19	FER1L3	FER1L3 Isoform 6 of Myoferlin
IPI:IPI00303476.1	54.0643	89.7921	19	11	42.54	56.24	42.54	56.24	ATP5B	ATP5B ATP synthase subunit beta, mitochondrial precursor
IPI:IPI00759776.1	31.8381	30.5252	20	23	42.23	44.18	42.23	44.18	ACTN1	ACTN1 Actinin alpha 1 isoform b
IPI:IPI00297646.4	41.8716	48.9754	21	21	39.5	46.15	39.5	46.15	COL1A1	COL1A1 Collagen alpha-1(I) chain precursor
IPI:IPI00455315.4	69.0266	71.6814	22	28	39.39	39.7	39.39	39.7	ANXA2	ANXA2 Annexin A2
IPI:IPI00141318.2	47.8405	63.1229	23	14	38.66	51.5	38.66	51.5	CKAP4	CKAP4 Isoform 1 of Cytoskeleton-associated protein 4
IPI:IPI00783271.1	21.0904	30.8465	24	13	38.53	52.41	38.53	52.41	LRPPRC	LRPPRC Leucine-rich PPR motif-containing protein, mitochondrial precursor
IPI:IPI00472165.1	32.0217	34.464	25	33	37.37	37.16	37.37	37.16	PLOD2	PLOD2 Isoform 1 of Procollagen-lysine,2-oxoglutarate 5-dioxygenase 2 precursor
IPI:IPI00009904.1	44.186	47.907	27	32	38.76	40.72	36.42	37.24	PDIA4	PDIA4 Protein disulfide-isomerase A4 precursor
IPI:IPI00011654.2	54.054	52.9279	28	52	35.71	31.33	35.71	31.33	TUBB	TUBB Tubulin beta chain
IPI:IPI00031522.2	31.5858	54.5216	29	19	34.53	46.91	34.53	46.91	HADHA	HADHA Trifunctional enzyme subunit alpha, mitochondrial precursor
IPI:IPI00304962.3	43.4846	55.1245	30	62	34.39	28.04	34.39	28.04	COL1A2	COL1A2 Collagen alpha-2(I) chain precursor
IPI:IPI00020557.1	8.69278	6.20599	31	168	32.27	13.77	32.27	13.77	LRP1	LRP1 Prolow-density lipoprotein receptor-related protein 1 precursor
IPI:IPI00007188.5	54.0268	54.3624	32	61	32.27	28.23	32.27	28.23	SLC25A5	SLC25A5 ADP/ATP translocase 2
IPI:IPI00291006.1	65.6805	72.4852	33	42	31.97	33.41	31.97	33.41	MDH2	MDH2 Malate dehydrogenase, mitochondrial precursor
IPI:IPI00291136.4	27.821	31.8093	36	40	30.64	34.03	30.64	34.03	COL6A1	COL6A1 Collagen alpha-1(VI) chain precursor
IPI:IPI00465365.4	61.25	53.125	37	55	30.26	30.08	30.26	30.08	HNRNPA1	HNRNPA1 Isoform A1-A of Heterogeneous nuclear ribonucleoprotein A1
IPI:IPI00645194.1	23.183	28.5714	38	24	30.26	43.46	30.26	43.46	ITGB1	ITGB1 integrin beta 1 isoform 1A precursor
IPI:IPI00007765.5	35.0515	43.299	39	34	29.95	36.42	29.95	36.42	HSPA9	HSPA9 Stress-70 protein, mitochondrial precursor
IPI:IPI00396485.3	48.7013	60.6061	40	47	29.87	32.22	29.87	32.18	EEF1A1	EEF1A1 Elongation factor 1-alpha 1
IPI:IPI00419916.4	46.7557	44.2748	41	31	29.44	37.27	29.44	37.27	ALPL	ALPL Alkaline phosphatase, tissue-nonspecific isozyme precursor
IPI:IPI00303300.3	38.1443	43.299	42	25	29.33	41.03	29.33	41.03	FKBP10	FKBP10 FK506-binding protein 10 precursor
IPI:IPI00003865.1	37.7709	46.2848	44	48	35.49	38.16	29.05	32.16	HSPA8	HSPA8 Isoform 1 of Heat shock cognate 71 kDa protein
IPI:IPI00220327.3	35.4037	29.8137	45	41	28.81	33.54	28.81	33.54	KRT1	KRT1 Keratin, type II cytoskeletal 1
IPI:IPI00011107.2	38.0531	32.5221	47	72	27.86	24.85	27.86	24.85	IDH2	IDH2 Isocitrate dehydrogenase [NADP], mitochondrial precursor
IPI:IPI00022793.5	35.443	45.1477	48	65	27.19	27.17	27.19	27.17	HADHB	HADHB Trifunctional enzyme subunit beta, mitochondrial precursor
IPI:IPI00011229.1	34.2233	48.0583	49	43	26.62	33.4	26.62	33.4	CTSD	CTSD Cathepsin D precursor
IPI:IPI00418471.6	37.3391	58.1545	50	26	26.53	40.93	26.53	40.93	VIM	VIM Vimentin
IPI:IPI00219018.7	63.8806	72.8358	51	53	26.28	30.69	26.28	30.69	GAPDH	GAPDH Glyceraldehyde-3-phosphate dehydrogenase
IPI:IPI00027252.6	59.1973	52.5084	52	75	26.28	24.49	26.28	24.49	PHB2	PHB2 Prohibitin-2
IPI:IPI00790115.1	39.6122	47.3684	54	70	25.76	25.04	25.76	25.04	SLC25A3	SLC25A3 cDNA FLJ90278 fis, clone NT2RP1000325, highly similar to Phosphate carrier protein, mitochondrialprecursor
IPI:IPI00218547.1	24.7163	23.5813	55	101	25.7	20	25.7	20	ALDH18A1	ALDH18A1 Isoform Short of Delta-1-pyrroline-5-carboxylate synthetase
IPI:IPI00171438.2	51.1574	52.5463	56	58	29.36	29.47	25.27	29.16	TXNDC5;MUTED	TXNDC5;MUTED Thioredoxin domain-containing protein 5 precursor
IPI:IPI00216308.5	55.8304	72.7915	57	67	24.83	26.08	24.78	26.08	VDAC1	VDAC1 Voltage-dependent anion-selective channel protein 1
IPI:IPI00297084.7	36.8421	33.7719	58	128	24.52	17.01	24.52	17.01	DDOST	DDOST dolichyl-diphosphooligosaccharide-protein glycosyltransferase precursor
IPI:IPI00872681.1	35.2071	46.4497	59	38	24.09	35.47	24.09	35.47	RPN2	RPN2 74 kDa protein
IPI:IPI00018206.3	36.9767	49.0698	60	56	23.87	29.41	23.87	29.41	GOT2	GOT2 Aspartate aminotransferase, mitochondrial precursor
IPI:IPI00644989.2	47.0455	52.2727	61	66	24.25	26.38	23.86	26.37	PDIA6	PDIA6 Isoform 1 of Protein disulfide-isomerase A6 precursor
IPI:IPI00221224.6	19.6484	26.1634	62	50	23.57	31.75	23.57	31.75	ANPEP	ANPEP Aminopeptidase N
IPI:IPI00027107.5	38.6813	50.5495	63	45	23.34	32.45	23.34	32.45	TUFM	TUFM Tu translation elongation factor, mitochondrial precursor
IPI:IPI00025366.4	31.9743	30.2575	64	138	22.34	16.07	22.34	16.07	CS	CS Citrate synthase, mitochondrial precursor
IPI:IPI00017334.1	65.8088	76.4706	65	49	22.28	32.07	22.28	32.01	PHB	PHB Prohibitin
IPI:IPI00856098.1	14.026	21.8182	66	51	22.24	31.5	22.24	31.5	=-	#REF!
IPI:IPI00646182.3	13.6008	22.8963	67	60	22.11	28.55	22.11	28.55	ATP1A1	ATP1A1 ATPase, Na+/K+ transporting, alpha 1 polypeptide
IPI:IPI00414696.1	62.4633	49.2669	69	108	27.95	24.68	22.01	19	HNRNPA2B1	HNRNPA2B1 Isoform A2 of Heterogeneous nuclear ribonucleoproteins A2/B1
IPI:IPI00871319.1	41.3333	63.6667	70	69	22	25.6	22	25.6	CYB5R3	CYB5R3 34 kDa protein
IPI:IPI00644079.2	35.1515	25.9394	71	105	21.92	19.43	21.92	19.43	HNRNPU	HNRNPU heterogeneous nuclear ribonucleoprotein U isoform a
IPI:IPI00465248.5	41.2442	35.9447	72	74	21.76	24.7	21.76	24.7	ENO1	ENO1 Isoform alpha-enolase of Alpha-enolase
IPI:IPI00748145.2	46.1972	53.8028	73	76	21.7	24.37	21.7	24.34	GNAI2	GNAI2 Isoform 1 of Guanine nucleotide-binding protein G(i), alpha-2 subunit
IPI:IPI00792916.2	30.0952	24.9524	74	91	21.67	21.05	21.67	21.05	PRKCSH	PRKCSH protein kinase C substrate 80K-H isoform 2
IPI:IPI00016801.1	22.5806	52.1505	75	36	21.54	36.11	21.54	36.11	GLUD1	GLUD1 Glutamate dehydrogenase 1, mitochondrial precursor
IPI:IPI00027192.5	23.7964	33.5626	76	77	21.42	24.12	21.4	24.01	PLOD1	PLOD1 Procollagen-lysine,2-oxoglutarate 5-dioxygenase 1 precursor
IPI:IPI00009896.1	36.4835	28.3516	77	102	21.16	19.75	21.16	19.75	EPHX1	EPHX1 Epoxide hydrolase 1
IPI:IPI00219219.3	62.963	86.6667	78	94	20.64	20.65	20.64	20.65	LGALS1	LGALS1 Galectin-1
IPI:IPI00021033.2	39.2906	37.7217	79	103	20.55	19.66	20.55	19.66	COL3A1	COL3A1 Isoform 1 of Collagen alpha-1(III) chain precursor
IPI:IPI00796333.1	32.2966	36.3636	80	92	20.05	20.94	20.05	20.94	ALDOA	ALDOA 45 kDa protein
IPI:IPI00217966.7	31.6265	41.5663	81	82	19.7	23.5	19.7	23.5	LDHA	LDHA Isoform 1 of L-lactate dehydrogenase A chain
IPI:IPI00003918.6	33.4895	48.2436	82	96	19.68	20.57	19.68	20.57	RPL4	RPL4 60S ribosomal protein L4
IPI:IPI00619903.3	17.8968	10.2547	83	172	19.59	13.5	19.59	13.5	UGCGL1	UGCGL1 UDP-glucose:glycoprotein glucosyltransferase 1 precursor
IPI:IPI00872814.1	31.25	20.6597	84	334	19.02	15.06	19.02	7.91	MSN	MSN Uncharacterized protein MSN (Fragment)
IPI:IPI00009923.1	37.6405	42.6966	86	27	18.78	40.41	18.78	40.41	P4HA1	P4HA1 Isoform 1 of Prolyl 4-hydroxylase subunit alpha-1 precursor
IPI:IPI00000877.1	19.3193	37.8378	87	30	18.28	37.45	18.28	37.45	HYOU1	HYOU1 Hypoxia up-regulated protein 1 precursor
IPI:IPI00216138.6	53.2338	74.1294	88	88	18.13	21.98	18.13	21.98	TAGLN	TAGLN Transgelin
IPI:IPI00022275.6	21.9762	19.7615	89	363	18.08	7	18.08	7	SACM1L	SACM1L Phosphatidylinositide phosphatase SAC1
IPI:IPI00297492.2	16.0284	16.0284	90	104	17.81	19.6	17.81	19.6	STT3A	STT3A Dolichyl-diphosphooligosaccharide--protein glycosyltransferase subunit STT3A
IPI:IPI00337541.3	13.0755	13.7201	91	156	17.34	14.3	17.34	14.3	NNT	NNT NAD(P) transhydrogenase, mitochondrial precursor
IPI:IPI00465431.7	38	29.6	92	139	17.3	16.02	17.3	16.02	LGALS3	LGALS3 Galectin-3
IPI:IPI00807545.1	47.0455	48.8636	93	57	17.1	29.32	17.1	29.32	HNRNPK	HNRNPK Isoform 3 of Heterogeneous nuclear ribonucleoprotein K
IPI:IPI00176903.2	37.9487	44.359	94	130	16.71	16.72	16.71	16.72	PTRF	PTRF Isoform 1 of Polymerase I and transcript release factor
IPI:IPI00006865.3	46.0465	62.3256	95	87	16.58	22.01	16.58	22.01	SEC22B	SEC22B Vesicle-trafficking protein SEC22b
IPI:IPI00304840.4	23.0618	27.6742	96	71	16.56	25	16.56	25	COL6A2	COL6A2 Isoform 2C2 of Collagen alpha-2(VI) chain precursor
IPI:IPI00646304.4	54.1667	56.4815	98	98	16.46	20.44	16.46	20.44	PPIB	PPIB peptidylprolyl isomerase B precursor
IPI:IPI00789155.1	33.1269	53.2508	99	46	16.34	32.39	16.34	32.39	CALU	CALU Calumenin precursor
IPI:IPI00005719.1	50.7317	62.9268	100	125	16.19	17.78	16.19	17.78	RAB1A	RAB1A Isoform 1 of Ras-related protein Rab-1A
IPI:IPI00478410.2	29.8658	32.2148	101	146	16.12	15.07	16.12	15.07	ATP5C1	ATP5C1 Isoform Liver of ATP synthase subunit gamma, mitochondrial precursor
IPI:IPI00295741.4	35.3982	31.8584	102	166	16.12	14	16.12	14	CTSB	CTSB Cathepsin B precursor
IPI:IPI00098902.4	14.3695	17.5953	103	132	16.05	16.67	16.05	16.67	OGDH	OGDH 2-oxoglutarate dehydrogenase E1 component, mitochondrial precursor
IPI:IPI00479191.2	23.3051	28.178	105	136	15.98	16.34	15.98	16.34	HNRNPH1	HNRNPH1 HNRPH1 protein
IPI:IPI00867533.1	38.8889	37.1528	106	176	15.94	13.25	15.94	13.25	RPL6	RPL6 60S ribosomal protein L6
IPI:IPI00015842.1	41.6918	36.858	108	107	15.55	19.09	15.55	19.09	RCN1	RCN1 Reticulocalbin-1 precursor
IPI:IPI00009865.2	26.1383	34.4014	109	44	15.68	32.84	15.54	32.69	KRT10	KRT10 Keratin, type I cytoskeletal 10
IPI:IPI00100980.9	20.0737	26.5193	110	162	15.49	14.05	15.49	14.05	EHD2	EHD2 EH domain-containing protein 2
IPI:IPI00024919.3	34.375	46.875	111	218	15.48	11.48	15.48	11.48	PRDX3	PRDX3 Thioredoxin-dependent peroxide reductase, mitochondrial precursor
IPI:IPI00218200.7	31.9489	27.476	112	150	15.29	14.9	15.29	14.9	BCAP31	BCAP31 B-cell receptor-associated protein 31
IPI:IPI00220362.5	69.6078	62.7451	113	183	15.26	12.82	15.26	12.82	HSPE1	HSPE1 10 kDa heat shock protein, mitochondrial
IPI:IPI00306604.5	12.9647	14.204	114	182	15.16	12.84	15.16	12.84	ITGA5	ITGA5 Integrin alpha-5 precursor
IPI:IPI00017292.1	14.8528	13.8284	115	237	14.97	10.62	14.97	10.62	CTNNB1	CTNNB1 Isoform 1 of Catenin beta-1
IPI:IPI00465436.4	20.3036	27.3245	116	188	14.62	12.55	14.62	12.55	CAT	CAT Catalase
IPI:IPI00015911.1	20.6287	28.0943	118	204	14.03	12.02	14.03	12.02	DLD	DLD Dihydrolipoyl dehydrogenase, mitochondrial precursor
IPI:IPI00465028.7	35.6643	33.9161	119	367	14.02	6.91	14.02	6.91	TPI1	TPI1 Isoform 1 of Triosephosphate isomerase
IPI:IPI00847322.1	51.8018	43.6937	121	144	13.98	15.38	13.98	15.38	SOD2	SOD2 manganese superoxide dismutase isoform A precursor
IPI:IPI00156689.3	30.5344	34.6056	122	89	13.91	21.27	13.91	21.27	VAT1	VAT1 Synaptic vesicle membrane protein VAT-1 homolog
IPI:IPI00019912.3	22.2826	18.0707	123	226	13.87	11.28	13.87	11.28	HSD17B4	HSD17B4 Peroxisomal multifunctional enzyme type 2
IPI:IPI00007611.1	39.9061	34.7418	125	243	13.82	10.34	13.82	10.34	ATP5O	ATP5O ATP synthase subunit O, mitochondrial precursor
IPI:IPI00018415.1	18.0995	8.89894	124	447	13.82	6	13.82	6	TM9SF2	TM9SF2 Transmembrane 9 superfamily member 2 precursor
IPI:IPI00604710.2	20.6349	19.2064	126	158	13.77	14.19	13.77	14.19	LOC442497;SLC3A2	LOC442497;SLC3A2 solute carrier family 3 (activators of dibasic and neutral amino acid transport), member 2 isoform c
IPI:IPI00873829.1	22.67	51.6373	127	97	13.73	20.57	13.73	20.57	ACAA2	ACAA2 Uncharacterized protein ACAA2 (Fragment)
IPI:IPI00103467.4	20.6963	21.0832	128	151	13.7	14.78	13.7	14.78	ALDH1B1	ALDH1B1 Aldehyde dehydrogenase X, mitochondrial precursor
IPI:IPI00549248.4	39.1156	42.1769	129	124	13.63	17.86	13.63	17.86	NPM1	NPM1 Isoform 1 of Nucleophosmin
IPI:IPI00008530.1	51.4196	39.4322	130	228	13.29	11.23	13.29	11.23	RPLP0	RPLP0 60S acidic ribosomal protein P0
IPI:IPI00550523.5	19.5933	42.8835	132	79	13.23	23.77	13.23	23.77	ATL3	ATL3 Isoform 1 of Atlastin-3
IPI:IPI00796945.1	22.9068	16.1137	131	223	13.23	11.31	13.23	11.31	PABPC1	PABPC1 70 kDa protein
IPI:IPI00550021.4	31.2655	34.4913	133	160	13.2	14.13	13.2	14.13	RPL3	RPL3 60S ribosomal protein L3
IPI:IPI00477313.3	32.3529	31.6993	134	120	13.16	18.07	13.16	18.07	HNRNPC	HNRNPC Isoform C2 of Heterogeneous nuclear ribonucleoproteins C1/C2
IPI:IPI00759832.1	36.8852	26.6393	135	743	13.1	9.93	13.1	2.74	YWHAB	YWHAB Isoform Short of 14-3-3 protein beta/alpha
IPI:IPI00304596.3	24.8408	25.4777	136	127	13.03	17.25	13.03	17.25	NONO	NONO Non-POU domain-containing octamer-binding protein
IPI:IPI00556173.1	18.1303	21.6714	137	155	12.99	14.41	12.99	14.41	ILF3	ILF3 Isoform 6 of Interleukin enhancer-binding factor 3
IPI:IPI00790739.1	20.9938	21.9876	138	110	12.95	18.43	12.95	18.43	ACO2	ACO2 Aconitase 2, mitochondrial
IPI:IPI00000494.6	23.9057	30.303	139	199	12.95	12.1	12.95	12.1	RPL5	RPL5 60S ribosomal protein L5
IPI:IPI00644087.1	18.8925	20.5212	140	154	12.85	14.44	12.85	14.44	LMNA	LMNA Progerin
IPI:IPI00848161.1	20.5607	28.972	141	159	12.82	14.18	12.82	14.18	BAT1	BAT1 Isoform 1 of Spliceosome RNA helicase BAT1
IPI:IPI00783726.2	9.72435	16.2328	142	59	12.8	29.03	12.8	29.03	KTN1	KTN1 kinectin 1 isoform b
IPI:IPI00024993.4	37.2414	40	143	131	12.74	16.68	12.74	16.68	ECHS1	ECHS1 Enoyl-CoA hydratase, mitochondrial precursor
IPI:IPI00888013.1	14.4354	20.8382	144	80	12.71	23.77	12.71	23.77	LOC389901	LOC389901 hypothetical LOC389901
IPI:IPI00217030.10	37.6426	37.6426	146	240	12.67	10.6	12.67	10.6	RPS4X	RPS4X 40S ribosomal protein S4, X isoform
IPI:IPI00009950.1	24.7191	33.7079	147	113	12.58	18.35	12.58	18.35	LMAN2	LMAN2 Vesicular integral-membrane protein VIP36 precursor
IPI:IPI00056334.4	22.6054	21.4559	148	370	12.58	6.85	12.58	6.85	PRKCDBP	PRKCDBP Protein kinase C delta-binding protein
IPI:IPI00873201.1	20.7224	20.1521	151	137	12.34	16.32	12.34	16.32	PSAP	PSAP Isoform Sap-mu-6 of Proactivator polypeptide precursor
IPI:IPI00888474.1	47.7816	57.3379	152	165	12.29	14	12.29	14	LOC100130562	LOC100130562 hypothetical protein isoform 1
IPI:IPI00017283.2	13.2411	12.0553	153	231	12.25	11.03	12.25	11.03	IARS2	IARS2 Isoleucyl-tRNA synthetase, mitochondrial precursor
IPI:IPI00017726.1	40.9962	45.5939	155	157	12.03	14.26	12.03	14.26	HSD17B10	HSD17B10 Isoform 1 of 3-hydroxyacyl-CoA dehydrogenase type-2
IPI:IPI00023006.1	58.0902	62.5995	156	163	29.99	34.23	12	14	ACTC1	ACTC1 Actin, alpha cardiac muscle 1
IPI:IPI00218988.4	36.2069	68.5345	158	121	12	18.06	12	18.06	AK2	AK2 Isoform 2 of Adenylate kinase isoenzyme 2, mitochondrial
IPI:IPI00186290.6	14.9184	8.85781	157	385	12.01	6.35	12	6.35	EEF2	EEF2 Elongation factor 2
IPI:IPI00009456.1	16.3763	7.83972	160	459	12	6	12	6	NT5E	NT5E 5'-nucleotidase precursor
IPI:IPI00016342.1	36.715	32.8502	159	212	12	12	12	12	RAB7A	RAB7A Ras-related protein Rab-7a
IPI:IPI00299024.9	58.5903	66.5198	162	207	11.7	12	11.7	12	BASP1	BASP1 Brain acid soluble protein 1
IPI:IPI00396321.1	42.671	42.3453	163	112	11.68	18.4	11.68	18.4	LRRC59	LRRC59 Leucine-rich repeat-containing protein 59
IPI:IPI00220487.4	54.6584	72.0497	165	114	11.66	18.21	11.66	18.21	ATP5H	ATP5H Isoform 1 of ATP synthase subunit d, mitochondrial
IPI:IPI00168262.2	16.5595	22.1865	164	178	11.66	13.21	11.66	13.21	GLT25D1	GLT25D1 Glycosyltransferase 25 family member 1 precursor
IPI:IPI00465361.4	40.7583	51.1848	166	373	11.53	6.69	11.53	6.69	RPL13	RPL13 60S ribosomal protein L13
IPI:IPI00294834.6	11.8734	16.2269	169	117	11.39	18.15	11.39	18.15	ASPH	ASPH Aspartyl/asparaginyl beta-hydroxylase
IPI:IPI00013847.4	25.4167	46.4583	170	86	11.31	22.07	11.31	22.06	UQCRC1	UQCRC1 Cytochrome b-c1 complex subunit 1, mitochondrial precursor
IPI:IPI00419373.1	42.5926	43.1217	171	148	21.24	22.16	11.28	15.05	HNRNPA3	HNRNPA3 Isoform 1 of Heterogeneous nuclear ribonucleoprotein A3
IPI:IPI00848265.1	10.9691	24.6006	173	126	11.13	17.73	11.13	17.73	CTNND1	CTNND1 Putative uncharacterized protein DKFZp781O2021
IPI:IPI00221226.7	12.7786	16.7905	175	265	10.92	9.6	10.92	9.6	ANXA6	ANXA6 Annexin A6
IPI:IPI00011253.3	31.6872	37.4486	176	246	10.92	10.09	10.92	10.09	RPS3	RPS3 40S ribosomal protein S3
IPI:IPI00784990.2	83.6601	88.2353	178	235	10.84	10.81	10.84	10.73	UBC;RPS27A;UBB	UBC;RPS27A;UBB Ubiquitin C splice variant
IPI:IPI00004669.1	19.6147	10.3327	179	319	10.7	8	10.69	8	GALNT2	GALNT2 Polypeptide N-acetylgalactosaminyltransferase 2
IPI:IPI00010810.1	37.5375	48.0481	181	152	10.59	14.75	10.59	14.75	ETFA	ETFA Electron transfer flavoprotein subunit alpha, mitochondrial precursor
IPI:IPI00879810.1	9.0432	11.9499	182	167	10.58	13.84	10.58	13.81	SPTAN1	SPTAN1 Uncharacterized protein SPTAN1
IPI:IPI00003833.3	27.0627	15.8416	183	449	10.56	6	10.56	6	MTCH2	MTCH2 Mitochondrial carrier homolog 2
IPI:IPI00029133.4	27.7344	35.9375	186	210	10.46	12	10.46	12	ATP5F1	ATP5F1 ATP synthase subunit b, mitochondrial precursor
IPI:IPI00182533.5	68.6131	29.1971	187	503	10.43	4.95	10.43	4.95	RPL28	RPL28 60S ribosomal protein L28
IPI:IPI00299402.1	14.6859	14.0068	189	347	10.27	7.56	10.27	7.56	PC	PC Pyruvate carboxylase, mitochondrial precursor
IPI:IPI00305383.1	17.66	27.5938	190	369	10.21	6.85	10.21	6.85	UQCRC2	UQCRC2 Cytochrome b-c1 complex subunit 2, mitochondrial precursor
IPI:IPI00016513.5	49.5	37	191	406	12.32	10.32	10.15	6.1	RAB10	RAB10 Ras-related protein Rab-10
IPI:IPI00871391.1	10.2921	25.0348	192	111	10.14	18.4	10.14	18.4	XRCC5	XRCC5 Putative uncharacterized protein XRCC5
IPI:IPI00024911.1	36.7816	28.3525	195	225	10.04	11.3	10.04	11.3	ERP29	ERP29 Endoplasmic reticulum protein ERp29 precursor
IPI:IPI00642117.4	21.1009	29.3578	196	822	10.03	10.04	10.03	2.04	GNB1	GNB1 Beta-subunit signal transducing proteins GS/GI
IPI:IPI00014572.1	28.7129	29.703	197	259	10.01	10	10.01	10	SPARC	SPARC SPARC precursor
IPI:IPI00031397.3	14.1667	12.2222	200	340	10	7.71	10	7.71	ACSL3	ACSL3 Long-chain-fatty-acid--CoA ligase 3
IPI:IPI00016786.1	37.6963	31.4136	203	260	10	10	10	10	CDC42	CDC42 Isoform 2 of Cell division control protein 42 homolog precursor
IPI:IPI00001639.2	9.93151	10.5023	201	304	10	8.14	10	8.14	KPNB1	KPNB1 Importin subunit beta-1
IPI:IPI00887678.1	29.5964	31.3901	199	242	10.01	10.5	10	10.41	LOC654188	LOC654188 similar to peptidylprolyl isomerase A-like
IPI:IPI00015148.3	36.413	46.1957	204	875	10	12.57	10	2	RAP1B	RAP1B Ras-related protein Rap-1b precursor
IPI:IPI00101037.3	25.3049	50	202	147	10	15.06	10	15.06	RCN3	RCN3 Reticulocalbin-3 precursor
IPI:IPI00299084.1	20.6478	17.8138	205	922	10	2	10	2	TMEM33	TMEM33 Transmembrane protein 33
IPI:IPI00844360.1	21.6896	20.9706	208	556	9.68	4.06	9.68	4.06	COL4A1	COL4A1 Collagen alpha-1(IV) chain precursor
IPI:IPI00384280.5	14.2574	20.198	212	161	9.53	14.12	9.53	14.12	PCYOX1	PCYOX1 Prenylcysteine oxidase 1 precursor
IPI:IPI00873334.1	15.5556	4.59259	213	651	9.51	4	9.51	4	SLC25A13	SLC25A13 Calcium-binding mitochondrial carrier protein Aralar2
IPI:IPI00334175.3	16.1818	40.1818	214	153	9.49	14.54	9.49	14.54	PTBP1	PTBP1 Isoform 2 of Polypyrimidine tract-binding protein 1
IPI:IPI00010779.4	20.5645	49.1936	215	83	9.43	23.26	9.43	23.26	TPM4	TPM4 Isoform 1 of Tropomyosin alpha-4 chain
IPI:IPI00217171.1	10.2522	20.6672	216	517	9.37	11.72	9.35	4.49	ATP2B4	ATP2B4 Isoform ZD of Plasma membrane calcium-transporting ATPase 4
IPI:IPI00554469.1	21.0174	22.0884	217	206	9.26	12	9.26	12	IMMT	IMMT Isoform 2 of Mitochondrial inner membrane protein
IPI:IPI00465315.6	43.8095	60.9524	220	175	9.23	13.31	9.23	13.31	CYCS	CYCS Cytochrome c
IPI:IPI00305166.1	19.1265	22.8916	221	307	9.21	8.07	9.21	8.07	SDHA	SDHA Succinate dehydrogenase [ubiquinone] flavoprotein subunit, mitochondrial precursor
IPI:IPI00297779.7	19.6262	13.6449	222	402	9.14	6.17	9.13	6.17	CCT2	CCT2 T-complex protein 1 subunit beta
IPI:IPI00005707.6	7.03178	4.93577	223	469	9.1	5.7	9.1	5.7	MRC2	MRC2 Macrophage mannose receptor 2 precursor
IPI:IPI00217766.3	11.7155	28.2427	224	100	9.09	20.01	9.09	20.01	SCARB2	SCARB2 Lysosome membrane protein 2
IPI:IPI00013808.1	22.6125	32.1625	225	116	27.56	41.71	9.03	18.16	ACTN4	ACTN4 Alpha-actinin-4
IPI:IPI00295851.4	17.1039	11.0178	226	203	9.01	12.02	9.01	12.02	COPB1	COPB1 Coatomer subunit beta
IPI:IPI00019472.4	22.366	21.8115	227	208	8.95	12	8.95	12	SLC1A5	SLC1A5 Neutral amino acid transporter B
IPI:IPI00022462.2	19.3421	10.9211	228	213	8.85	11.86	8.85	11.86	TFRC	TFRC Transferrin receptor protein 1
IPI:IPI00401264.5	14.7783	35.7143	229	149	8.85	15.05	8.85	15.05	TXNDC4	TXNDC4 Thioredoxin domain-containing protein 4 precursor
IPI:IPI00887088.1	37.5	37.5	230	375	8.8	6.6	8.8	6.6	hCG_39912	hCG_39912 hypothetical protein LOC642250
IPI:IPI00477611.1	16.3676	16.3676	232	536	9.41	4.19	8.74	4.19	COL5A1	COL5A1 184 kDa protein
IPI:IPI00221088.5	29.3814	32.9897	233	278	8.71	9.13	8.71	9.13	RPS9	RPS9 40S ribosomal protein S9
IPI:IPI00328170.9	15.6511	10.2748	234	318	8.7	8	8.7	8	GCS1	GCS1 Mannosyl-oligosaccharide glucosidase
IPI:IPI00011937.1	25.8303	46.4945	235	90	8.68	21.17	8.68	21.17	PRDX4	PRDX4 Peroxiredoxin-4
IPI:IPI00021302.3	6.93431	7.78589	236	564	8.67	4.04	8.67	4.04	SUSD2	SUSD2 Sushi domain-containing protein 2 precursor
IPI:IPI00414676.6	20.9945	19.6133	237	93	11.79	24.18	8.56	20.78	HSP90AB1	HSP90AB1 Heat shock protein HSP 90-beta
IPI:IPI00872773.1	16.6667	13.2479	238	342	8.46	7.7	8.46	7.7	ERO1L	ERO1L Uncharacterized protein ERO1L
IPI:IPI00478003.1	8.00543	3.45997	239	350	8.44	7.48	8.44	7.48	A2M	A2M Alpha-2-macroglobulin precursor
IPI:IPI00743104.2	9.58439	4.74979	240	434	8.44	6	8.44	6	ITGA1	ITGA1 Integrin alpha-1 precursor
IPI:IPI00260715.5	37.8788	39.7727	241	397	8.43	6.21	8.42	6.21	FUS	FUS Fus-like protein (Fragment)
IPI:IPI00006666.1	18.0645	16.3441	243	211	8.36	12	8.36	12	SLC16A3	SLC16A3 Monocarboxylate transporter 4
IPI:IPI00009634.1	12.2222	28.2222	244	123	8.33	18	8.33	18	SQRDL	SQRDL Sulfide:quinone oxidoreductase, mitochondrial precursor
IPI:IPI00221089.5	43.0464	49.6689	246	338	8.32	7.8	8.32	7.8	RPS13	RPS13 40S ribosomal protein S13
IPI:IPI00011302.1	33.5938	22.6562	248	509	8.19	4.78	8.19	4.78	CD59	CD59 CD59 glycoprotein precursor
IPI:IPI00607801.2	8.62676	13.3803	247	346	8.19	7.68	8.19	7.68	CES1	CES1 Isoform 2 of Liver carboxylesterase 1 precursor
IPI:IPI00298406.3	27.6923	50.2564	249	219	8.17	11.47	8.17	11.47	HADH	HADH Isoform 2 of Hydroxyacyl-coenzyme A dehydrogenase, mitochondrial precursor
IPI:IPI00291695.3	26.7943	14.8325	251	770	8.13	2.25	8.13	2.25	LOC493869	LOC493869 Probable glutathione peroxidase 8
IPI:IPI00871804.1	24.0418	31.3589	250	230	8.13	11.15	8.13	11.15	VAPA	VAPA Uncharacterized protein VAPA
IPI:IPI00217055.1	12.4294	21.6102	253	202	8.05	12.05	8.05	12.05	LEPREL1	LEPREL1 Prolyl 3-hydroxylase 2 precursor
IPI:IPI00747497.1	22.4771	26.8349	255	214	8.04	11.71	8.04	11.71	EEF1G	EEF1G 50 kDa protein
IPI:IPI00003377.1	51.2605	39.0756	256	571	8.04	4.02	8.03	4.02	SFRS7	SFRS7 Isoform 1 of Splicing factor, arginine/serine-rich 7
IPI:IPI00514847.1	18.6944	27.2997	259	343	8.02	7.7	8.02	7.7	BCAP29	BCAP29 B-cell receptor-associated protein BAP29 isoform c
IPI:IPI00872379.1	15.047	34.1693	260	185	8.01	12.74	8.01	12.74	ANXA5	ANXA5 Uncharacterized protein ANXA5 (Fragment)
IPI:IPI00807403.1	8.42105	10.1754	279	439	8	6	8	6	ALCAM	ALCAM Isoform 2 of CD166 antigen precursor
IPI:IPI00298308.7	6.71723	14.4095	270	372	8	6.8	8	6.8	ALDH1L2	ALDH1L2 Isoform 1 of Probable 10-formyltetrahydrofolate dehydrogenase ALDH1L2
IPI:IPI00473136.3	6.34409	19.8925	267	174	8	13.32	8	13.32	CTNNA1	CTNNA1 Isoform 2 of Catenin alpha-1
IPI:IPI00020944.1	17.506	23.2614	265	220	8	11.4	8	11.4	FDFT1	FDFT1 Squalene synthetase
IPI:IPI00029723.1	20.4545	5.84416	274	696	8	3.7	8	3.7	FSTL1	FSTL1 Follistatin-related protein 1 precursor
IPI:IPI00453473.6	54.3689	48.5437	269	380	8	6.48	8	6.48	HIST1H4H;HIST2H4A;HIST1H4E;HIST1H4A;HIST1H4K;HIST1H4I;HIST1H4D;HIST1H4C;HIST1H4J;HIST1H4L;HIST4H4;HIST1H4F;HIST2H4B;HIST1H4B	HIST1H4H;HIST2H4A;HIST1H4E;HIST1H4A;HIST1H4K;HIST1H4I;HIST1H4D;HIST1H4C;HIST1H4J;HIST1H4L;HIST4H4;HIST1H4F;HIST2H4B;HIST1H4B Histone H4
IPI:IPI00383296.5	7.95948	16.2084	271	195	8	12.27	8	12.27	HNRNPM	HNRNPM Isoform 2 of Heterogeneous nuclear ribonucleoprotein M
IPI:IPI00028116.1	21.6981	24.5283	277	431	8	6	8	6	KDELR1	KDELR1 ER lumen protein retaining receptor 1
IPI:IPI00298281.3	5.59354	10.1305	264	193	8	12.31	8	12.31	LAMC1	LAMC1 Laminin subunit gamma-1 precursor
IPI:IPI00007935.4	9.0604	11.4094	275	299	8	8.18	8	8.18	PDLIM5	PDLIM5 PDZ and LIM domain protein 5
IPI:IPI00216691.5	30.7143	37.1429	276	323	8	8	8	8	PFN1	PFN1 Profilin-1
IPI:IPI00030255.1	10.5691	18.9702	262	205	8.01	12.01	8	12	PLOD3	PLOD3 Procollagen-lysine,2-oxoglutarate 5-dioxygenase 3 precursor
IPI:IPI00339385.1	16.7213	8.52459	272	735	8	2.92	8	2.92	RDH11	RDH11 Isoform 2 of Retinol dehydrogenase 11
IPI:IPI00847579.1	34.0909	31.8182	278	325	8	8	8	8	RPS12	RPS12 ribosomal protein S12
IPI:IPI00479934.1	27.1429	46.4286	280	294	8	8.32	8	8.32	SCP2	SCP2 sterol carrier protein 2 isoform 2 precursor
IPI:IPI00218466.6	12.8151	26.2605	268	118	8	18.1	8	18.1	SEC61A1	SEC61A1 Isoform 1 of Protein transport protein Sec61 subunit alpha isoform 1
IPI:IPI00294159.3	20.2572	31.8328	273	221	8	11.4	8	11.4	SLC25A1	SLC25A1 Tricarboxylate transport protein, mitochondrial precursor
IPI:IPI00402182.2	23.9796	34.0136	263	170	8	13.63	8	13.63	SYNCRIP	SYNCRIP Isoform 2 of Heterogeneous nuclear ribonucleoprotein Q
IPI:IPI00026328.3	34.3023	22.6744	261	473	8.29	5.7	8	5.7	TXNDC12	TXNDC12 Thioredoxin domain-containing protein 12 precursor
IPI:IPI00006451.6	11.5591	8.33333	281	482	7.99	5.47	7.99	5.47	NSF	NSF Vesicle-fusing ATPase
IPI:IPI00871453.1	12.6551	26.0546	282	84	7.97	22.8	7.97	22.8	VCP	VCP 89 kDa protein
IPI:IPI00398964.2	28.5714	33.0049	283	279	7.95	9.13	7.95	9.13	LOC728658	LOC728658 similar to 23 kD highly basic protein
IPI:IPI00289819.4	4.29546	2.5291	284	558	7.87	4.06	7.87	4.06	IGF2R	IGF2R Cation-independent mannose-6-phosphate receptor precursor
IPI:IPI00026530.4	22.3529	31.5686	285	95	7.86	20.64	7.86	20.63	LMAN1	LMAN1 Protein ERGIC-53 precursor
IPI:IPI00553185.2	15.0459	12.2936	286	444	7.84	6	7.84	6	CCT3	CCT3 T-complex protein 1 subunit gamma
IPI:IPI00009236.5	31.4607	47.7528	287	189	7.81	12.53	7.81	12.53	CAV1	CAV1 Isoform Alpha of Caveolin-1
IPI:IPI00218922.5	10.2632	8.94737	289	437	7.76	6	7.76	6	SEC63	SEC63 Translocation protein SEC63 homolog
IPI:IPI00008557.5	12.1317	12.6516	291	522	7.72	4.4	7.72	4.4	IGF2BP1	IGF2BP1 Insulin-like growth factor 2 mRNA-binding protein 1
IPI:IPI00010720.1	15.7116	14.9723	292	232	7.7	10.85	7.7	10.85	CCT5	CCT5 T-complex protein 1 subunit epsilon
IPI:IPI00440703.1	15.9574	16.6667	295	329	7.7	8	7.7	8	GSTK1	GSTK1 GSTK1 protein
IPI:IPI00017510.3	29.5154	45.3745	294	366	7.7	6.92	7.7	6.92	MT-CO2	MT-CO2 Cytochrome c oxidase subunit 2
IPI:IPI00746455.1	9.8513	5.01859	298	500	7.64	5	7.64	5	FARP1	FARP1 Isoform 2 of FERM, RhoGEF and pleckstrin domain-containing protein 1
IPI:IPI00045839.3	12.3134	9.70149	297	424	7.64	6	7.64	6	LEPRE1	LEPRE1 Isoform 3 of Prolyl 3-hydroxylase 1 precursor
IPI:IPI00793223.1	7.53927	12.4607	299	384	7.62	6.35	7.62	6.35	AP2A1	AP2A1 adaptor-related protein complex 2, alpha 1 subunit isoform 2
IPI:IPI00011694.1	23.4818	24.6964	300	337	7.54	7.84	7.54	7.84	PRSS1	PRSS1 Trypsin-1 precursor
IPI:IPI00646917.1	19.3833	17.1806	302	489	7.52	5.24	7.52	5.24	NUDT21	NUDT21 Cleavage and polyadenylation specificity factor subunit 5
IPI:IPI00022334.1	14.8064	28.0182	303	140	7.45	15.83	7.45	15.83	OAT	OAT Ornithine aminotransferase, mitochondrial precursor
IPI:IPI00871176.1	43.8163	19.4346	305	320	7.42	8	7.42	8	NIPSNAP3A	NIPSNAP3A 32 kDa protein
IPI:IPI00019502.3	7.04082	7.85714	306	122	7.41	18.06	7.41	18	MYH9	MYH9 Myosin-9
IPI:IPI00556135.1	22.7166	10.5386	308	471	7.4	5.7	7.4	5.7	ILVBL	ILVBL IlvB (Bacterial acetolactate synthase)-like isoform 1 variant (Fragment)
IPI:IPI00872107.1	20	29.7436	310	190	7.31	12.46	7.31	12.46	ILF2	ILF2 Interleukin enhancer binding factor 2 variant (Fragment)
IPI:IPI00218487.3	20.6806	21.9895	313	403	7.3	6.15	7.3	6.15	GJA1	GJA1 Gap junction alpha-1 protein
IPI:IPI00247063.3	7.06667	9.2	312	392	7.3	6.26	7.3	6.26	MME	MME Neprilysin
IPI:IPI00795292.1	22.4719	26.9663	314	352	7.3	7.31	7.3	7.31	NME2;NME1-NME2	NME2;NME1-NME2 NME1-NME2 protein
IPI:IPI00847774.1	47.7941	14.7059	315	726	7.23	3.05	7.23	3.05	RPL18A	RPL18A Ribosomal protein L18a-like protein
IPI:IPI00021785.2	44.9612	74.4186	316	179	7.22	13.16	7.22	13.16	COX5B	COX5B Cytochrome c oxidase subunit 5B, mitochondrial precursor
IPI:IPI00010349.1	10.4863	6.231	318	458	7.19	6	7.19	6	AGPS	AGPS Alkyldihydroxyacetonephosphate synthase, peroxisomal precursor
IPI:IPI00294501.1	12.4211	8.42105	319	787	7.19	2.16	7.19	2.16	DHCR7	DHCR7 7-dehydrocholesterol reductase
IPI:IPI00219301.7	21.988	40.9639	321	106	7.1	19.2	7.1	19.2	MARCKS	MARCKS Myristoylated alanine-rich C-kinase substrate
IPI:IPI00401791.1	18.5714	14	323	264	6.96	9.7	6.96	9.7	IKIP	IKIP IKIP2
IPI:IPI00016703.2	13.3721	18.6046	326	250	6.92	10	6.92	10	DHCR24	DHCR24 24-dehydrocholesterol reductase precursor
IPI:IPI00641153.2	9.16031	8.82103	327	244	6.89	10.15	6.89	10.15	GLG1	GLG1 Golgi apparatus protein 1 precursor
IPI:IPI00442073.5	38.342	41.4508	328	257	6.88	10	6.88	10	CSRP1	CSRP1 Cysteine and glycine-rich protein 1
IPI:IPI00009032.1	12.0098	21.3235	329	255	6.84	10	6.84	10	SSB	SSB Lupus La protein
IPI:IPI00645948.1	38.2716	40.1235	331	521	6.8	4.43	6.78	4.4	HMGB1	HMGB1 High-mobility group box 1
IPI:IPI00013415.1	30.4124	27.3196	332	391	6.66	6.29	6.66	6.29	RPS7	RPS7 40S ribosomal protein S7
IPI:IPI00215918.3	30	53.8889	335	305	6.54	8.13	6.54	8.13	ARF4	ARF4 ADP-ribosylation factor 4
IPI:IPI00026270.1	12.6411	6.09481	336	641	6.54	4	6.54	4	CPM	CPM Carboxypeptidase M precursor
IPI:IPI00021805.1	34.1936	34.1936	338	358	6.52	7.22	6.52	7.22	MGST1	MGST1 Microsomal glutathione S-transferase 1
IPI:IPI00012011.6	29.5181	66.2651	341	133	6.4	16.5	6.4	16.5	CFL1	CFL1 Cofilin-1
IPI:IPI00023334.1	27.3312	14.4695	340	614	6.4	4	6.4	4	MRPL4	MRPL4 Isoform 1 of Mitochondrial 39S ribosomal protein L4
IPI:IPI00465256.4	20.7048	47.1366	342	295	6.38	8.31	6.38	8.27	AK3	AK3 GTP:AMP phosphotransferase mitochondrial
IPI:IPI00013296.3	31.5789	26.9737	343	292	6.32	8.38	6.32	8.38	RPS18;LOC100130553	RPS18;LOC100130553 40S ribosomal protein S18
IPI:IPI00001952.5	10.8	4.6	344	948	6.31	2	6.31	2	ENDOD1	ENDOD1 Endonuclease domain-containing 1 protein precursor
IPI:IPI00008529.1	33.913	74.7826	345	180	6.3	13.13	6.3	13.13	RPLP2	RPLP2 60S acidic ribosomal protein P2
IPI:IPI00056357.3	32.948	36.4162	347	263	6.27	9.72	6.27	9.72	C19orf10	C19orf10 UPF0556 protein C19orf10 precursor
IPI:IPI00827508.2	26.484	21.4612	349	326	6.24	8	6.24	8	RPL10A	RPL10A 25 kDa protein
IPI:IPI00007426.1	23.4043	25.5319	350	389	6.19	6.32	6.19	6.32	ARL6IP5	ARL6IP5 PRA1 family protein 3
IPI:IPI00294911.1	18.9286	7.14286	351	778	6.16	2.2	6.16	2.2	SDHB	SDHB Succinate dehydrogenase [ubiquinone] iron-sulfur subunit, mitochondrial precursor
IPI:IPI00873222.2	8.71985	22.82	352	467	6.15	5.71	6.14	5.7	CCT4	CCT4 T-complex protein 1, delta subunit
IPI:IPI00026942.5	14.7493	35.1032	353	181	6.14	12.88	6.14	12.88	ERLIN2	ERLIN2 Isoform 1 of Erlin-2
IPI:IPI00555577.1	35.1724	16.5517	354	663	6.13	4	6.13	4	THY1	THY1 Thy-1 cell surface antigen variant (Fragment)
IPI:IPI00513827.3	11.2335	12.5551	355	371	6.16	6.83	6.11	6.83	ACADM	ACADM Putative uncharacterized protein DKFZp686M24262
IPI:IPI00657752.1	19.3431	22.9927	356	441	6.11	6	6.11	6	CD81	CD81 Uncharacterized protein CD81
IPI:IPI00296922.4	5.39488	7.45273	357	462	6.1	5.89	6.1	5.87	LAMB2	LAMB2 Laminin subunit beta-2 precursor
IPI:IPI00479186.5	14.8776	39.3597	358	99	6.09	20.41	6.09	20.41	PKM2	PKM2 Isoform M2 of Pyruvate kinase isozymes M1/M2
IPI:IPI00221091.9	40	51.5385	359	302	6.08	8.15	6.08	8.15	RPS15A	RPS15A 40S ribosomal protein S15a
IPI:IPI00024915.2	27.5701	39.2523	360	419	6.07	6.03	6.07	6.03	PRDX5	PRDX5 Isoform Mitochondrial of Peroxiredoxin-5, mitochondrial precursor
IPI:IPI00024990.6	13.271	3.92523	362	991	6.04	2	6.04	2	ALDH6A1	ALDH6A1 Methylmalonate-semialdehyde dehydrogenase [acylating], mitochondrial precursor
IPI:IPI00477536.3	5.48051	4.20687	364	876	13.24	10.58	6.02	2	FLNB	FLNB Filamin B
IPI:IPI00219217.3	17.3653	17.0659	365	423	8.02	8	6.02	6	LDHB	LDHB L-lactate dehydrogenase B chain
IPI:IPI00021304.1	12.8682	21.8605	366	196	8.71	17.72	6.01	12.18	KRT2	KRT2 Keratin, type II cytoskeletal 2 epidermal
IPI:IPI00002230.4	22.2727	7.95455	378	450	6	6	6	6	AADACL1	AADACL1 arylacetamide deacetylase-like 1
IPI:IPI00514053.1	9.00196	3.13112	384	1029	6	2	6	2	ARCN1	ARCN1 Coatomer subunit delta
IPI:IPI00024920.1	27.9762	54.1667	394	258	6	10	6	10	ATP5D	ATP5D ATP synthase subunit delta, mitochondrial precursor
IPI:IPI00027448.3	33.0097	21.3592	397	708	6	3.4	6	3.4	ATP5L	ATP5L ATP synthase subunit g, mitochondrial
IPI:IPI00007812.1	16.047	16.4384	377	745	6	2.68	6	2.68	ATP6V1B2	ATP6V1B2 Vacuolar ATP synthase subunit B, brain isoform
IPI:IPI00853068.1	28.169	16.9014	395	655	6	4	6	4	HBA1;HBA2	HBA1;HBA2 Alpha 2 globin variant (Fragment)
IPI:IPI00012585.1	12.4101	2.8777	387	1165	6	2	6	2	HEXB	HEXB Beta-hexosaminidase subunit beta precursor
IPI:IPI00872089.1	8.58896	8.12884	389	848	6	2.02	6	2.02	PICALM	PICALM Uncharacterized protein PICALM
IPI:IPI00026519.1	31.8841	32.3672	381	519	6	4.42	6	4.42	PPIF	PPIF Peptidyl-prolyl cis-trans isomerase, mitochondrial precursor
IPI:IPI00027409.1	13.6719	10.1562	391	472	6	5.7	6	5.7	PRTN3	PRTN3 Myeloblastin precursor
IPI:IPI00796462.1	24.7863	15.812	383	809	6	2.07	6	2.07	RAN	RAN 27 kDa protein
IPI:IPI00000015.2	13.5628	28.7449	374	404	6	6.14	6	6.14	SFRS4	SFRS4 Splicing factor, arginine/serine-rich 4
IPI:IPI00029744.1	16.8919	18.2432	396	673	6	4	6	4	SSBP1	SSBP1 Single-stranded DNA-binding protein, mitochondrial precursor
IPI:IPI00329625.4	9.82567	11.0935	379	315	6	8	6	8	TBRG4	TBRG4 Isoform 1 of Protein TBRG4
IPI:IPI00028055.4	21.4612	36.0731	393	224	6	11.31	6	11.31	TMED10	TMED10 Transmembrane emp24 domain-containing protein 10 precursor
IPI:IPI00032825.2	30.3571	29.0179	380	499	6	5	6	5	TMED7	TMED7 Transmembrane emp24 domain-containing protein 7 precursor
IPI:IPI00030275.5	15.0568	26.9886	373	271	6	11.36	6	9.36	TRAP1	TRAP1 Heat shock protein 75 kDa, mitochondrial precursor
IPI:IPI00064193.3	10.5727	11.674	372	889	6.66	2.27	6	2	TXNDC10	TXNDC10 Isoform 1 of Protein disulfide-isomerase TXNDC10 precursor
IPI:IPI00787868.1	43.9462	13.4529	398	759	6.77	2.5	5.99	2.46	AK3L1;AK3L2	AK3L1;AK3L2 similar to hCG38824
IPI:IPI00008998.2	12.6344	32.2581	400	201	5.95	12.05	5.93	12.05	PTPLAD1	PTPLAD1 Protein tyrosine phosphatase-like protein PTPLAD1
IPI:IPI00025512.2	26.8293	30.2439	401	291	5.9	8.41	5.9	8.41	HSPB1	HSPB1 Heat shock protein beta-1
IPI:IPI00873762.1	29.9035	13.8264	403	761	7.82	4.5	5.82	2.43	TAF15	TAF15 65 kDa protein
IPI:IPI00795676.1	20.7071	30.303	404	504	5.81	4.89	5.81	4.89	RAB11A	RAB11A 22 kDa protein
IPI:IPI00329573.9	5.58276	5.51747	405	545	5.78	4.1	5.78	4.1	COL12A1	COL12A1 Isoform 1 of Collagen alpha-1(XII) chain precursor
IPI:IPI00219682.6	16.3194	12.5	408	638	5.75	4	5.75	4	STOM	STOM Erythrocyte band 7 integral membrane protein
IPI:IPI00298994.6	7.79221	9.16962	407	194	5.75	12.27	5.75	12.27	TLN1	TLN1 Talin-1
IPI:IPI00646262.1	20.4724	14.1732	409	660	5.71	4	5.71	4	NSDHL	NSDHL 28 kDa protein
IPI:IPI00874235.1	15.7729	21.1356	411	293	5.7	8.37	5.7	8.37	ERGIC1	ERGIC1 35 kDa protein
IPI:IPI00009123.1	7.38095	25.7143	413	234	5.7	10.74	5.7	10.74	NUCB2	NUCB2 Nucleobindin-2 precursor
IPI:IPI00456758.4	19.5946	27.7027	412	763	5.7	2.41	5.7	2.41	RPL27A	RPL27A 60S ribosomal protein L27a
IPI:IPI00019004.1	12.2807	12.782	414	368	5.69	6.9	5.69	6.9	SEC62	SEC62 Translocation protein SEC62
IPI:IPI00027270.1	34.4828	26.2069	416	880	5.66	4.59	5.66	2	RPL26	RPL26 60S ribosomal protein L26
IPI:IPI00023001.2	30.5195	50.6493	418	516	5.61	4.5	5.61	4.5	C3orf28	C3orf28 E2-induced gene 5 protein
IPI:IPI00872430.1	27.6498	37.3272	421	281	5.52	9.05	5.52	9.05	RPS8	RPS8 25 kDa protein
IPI:IPI00328181.1	7.22891	14.5783	422	799	5.52	2.1	5.52	2.1	TCIRG1	TCIRG1 T-cell, immune regulator 1 isoform a
IPI:IPI00789848.1	8.92019	17.1362	427	701	5.4	3.52	5.4	3.52	IVD	IVD Isovaleryl-CoA dehydrogenase, mitochondrial precursor
IPI:IPI00301280.2	13.25	26.75	428	253	5.4	10	5.4	10	TMEM43	TMEM43 Transmembrane protein 43
IPI:IPI00646493.1	10.3001	9.48905	429	525	5.36	4.31	5.36	4.31	COPA	COPA coatomer protein complex, subunit alpha isoform 1
IPI:IPI00032230.2	7.5437	4.69181	431	690	5.33	3.7	5.33	3.7	EPB41L3	EPB41L3 Isoform A of Band 4.1-like protein 3
IPI:IPI00152377.1	7.62712	11.7433	435	550	6.6	4.08	5.22	4.08	STT3B	STT3B Dolichyl-diphosphooligosaccharide--protein glycosyltransferase subunit STT3B
IPI:IPI00816796.1	30.6878	18.7831	438	360	5.11	7.15	5.11	7.15	RBMX	RBMX cDNA FLJ38696 fis, clone KIDNE2001931, highly similar to HETEROGENEOUS NUCLEAR RIBONUCLEOPROTEIN G
IPI:IPI00306301.2	6.30841	13.3178	441	333	5	7.97	5	7.97	PDHA1	PDHA1 Mitochondrial PDHA1
IPI:IPI00555902.1	25.974	24.6753	442	508	4.96	4.81	4.96	4.81	OCIAD2	OCIAD2 Isoform 1 of OCIA domain-containing protein 2
IPI:IPI00784090.2	14.5985	13.1387	443	222	4.99	11.34	4.92	11.34	CCT8	CCT8 T-complex protein 1 subunit theta
IPI:IPI00795720.1	39.1667	26.6667	447	524	4.87	4.32	4.87	4.32	CD63	CD63 13 kDa protein
IPI:IPI00872375.2	9.34959	5.4878	446	1183	4.87	1.87	4.87	1.7	SLC2A1	SLC2A1 Uncharacterized protein SLC2A1 (Fragment)
IPI:IPI00479697.1	31.1828	21.5054	448	904	4.86	2	4.86	2	MTCH1	MTCH1 Isoform 2 of Mitochondrial carrier homolog 1
IPI:IPI00816523.1	25.7732	22.1649	450	452	4.78	6	4.78	6	OCIAD1	OCIAD1 OCIA domain containing 1 isoform 2
IPI:IPI00855957.2	16.9014	17.7465	453	308	4.71	9.21	4.71	8.05	KHSRP	KHSRP Isoform 2 of Far upstream element-binding protein 2
IPI:IPI00023542.6	18.2979	40	454	191	4.69	12.39	4.69	12.39	TMED9	TMED9 transmembrane emp24 protein transport domain containing 9
IPI:IPI00797230.1	14.433	17.5258	456	511	4.64	4.72	4.64	4.72	RPL8	RPL8 32 kDa protein
IPI:IPI00293464.5	10.9649	5.70175	457	686	4.63	3.79	4.63	3.79	DDB1	DDB1 DNA damage-binding protein 1
IPI:IPI00003482.1	15.8209	17.9104	461	414	4.58	6.05	4.58	6.05	DECR1	DECR1 2,4-dienoyl-CoA reductase, mitochondrial precursor
IPI:IPI00218349.2	13.0536	23.31	460	555	4.58	4.07	4.58	4.06	POFUT2	POFUT2 Isoform C of GDP-fucose protein O-fucosyltransferase 2 precursor
IPI:IPI00015972.1	21.3333	20	464	709	4.52	3.4	4.52	3.4	COX6C	COX6C Cytochrome c oxidase polypeptide VIc precursor
IPI:IPI00303882.2	13.8249	8.52535	463	454	4.53	6	4.52	6	M6PRBP1	M6PRBP1 Isoform B of Mannose-6-phosphate receptor-binding protein 1
IPI:IPI00011416.2	30.7927	19.5122	467	497	6.59	5.05	4.47	5.05	ECH1	ECH1 Delta(3,5)-Delta(2,4)-dienoyl-CoA isomerase, mitochondrial precursor
IPI:IPI00394758.1	12.0079	19.8819	468	466	4.42	5.73	4.42	5.73	ALDH3A2	ALDH3A2 Isoform 2 of Fatty aldehyde dehydrogenase
IPI:IPI00296099.6	2.90598	7.69231	469	563	4.42	4.05	4.42	4.05	THBS1	THBS1 Thrombospondin-1 precursor
IPI:IPI00011201.1	11.4726	9.41781	470	644	4.36	4	4.36	4	ME2	ME2 NAD-dependent malic enzyme, mitochondrial precursor
IPI:IPI00219034.3	22.6744	42.4419	472	405	4.35	6.13	4.35	6.13	NDUFA8	NDUFA8 NADH dehydrogenase [ubiquinone] 1 alpha subcomplex subunit 8
IPI:IPI00166749.3	11.8095	5.14286	471	672	4.35	4	4.35	4	PMPCA	PMPCA Mitochondrial-processing peptidase subunit alpha, mitochondrial precursor
IPI:IPI00394668.1	7.0134	5.75256	473	901	4.33	2	4.32	2	ADAR	ADAR Isoform 4 of Double-stranded RNA-specific adenosine deaminase
IPI:IPI00017617.1	10.5863	32.2476	475	85	8.28	22.56	4.28	22.56	DDX5	DDX5 Probable ATP-dependent RNA helicase DDX5
IPI:IPI00376609.1	4.8048	3.52853	476	685	4.28	3.85	4.28	3.83	NUP155	NUP155 Isoform 2 of Nuclear pore complex protein Nup155
IPI:IPI00470498.1	17.0483	13.2316	477	484	4.26	5.36	4.26	5.36	SERBP1	SERBP1 Isoform 3 of Plasminogen activator inhibitor 1 RNA-binding protein
IPI:IPI00015602.1	8.88158	13.3224	478	297	4.23	8.22	4.23	8.22	TOMM70A	TOMM70A Mitochondrial precursor proteins import receptor
IPI:IPI00005202.2	12.1457	24.2915	479	417	4.22	6.2	4.22	6.03	PGRMC2	PGRMC2 Membrane-associated progesterone receptor component 2
IPI:IPI00873403.1	31.2139	13.2948	481	621	4.21	4	4.21	4	RPL24	RPL24 20 kDa protein
IPI:IPI00008483.1	9.67742	8.72865	482	332	4.2	8	4.2	8	MAOA	MAOA Amine oxidase [flavin-containing] A
IPI:IPI00848226.1	14.511	15.142	485	722	4.19	3.07	4.19	3.07	GNB2L1	GNB2L1 Guanine nucleotide-binding protein subunit beta-2-like 1
IPI:IPI00015973.1	15.3234	9.75124	486	725	4.8	3.05	4.17	3.05	EPB41L2	EPB41L2 Band 4.1-like protein 2
IPI:IPI00024933.3	19.3939	27.2727	487	598	4.17	4	4.17	4	RPL12	RPL12 60S ribosomal protein L12
IPI:IPI00554681.2	26.7241	43.9655	490	443	4.14	6	4.14	6	NDUFA5	NDUFA5 NADH dehydrogenase [ubiquinone] 1 alpha subcomplex subunit 5
IPI:IPI00018871.1	30.1075	19.8925	492	495	4.13	5.1	4.13	5.08	ARL8B	ARL8B ADP-ribosylation factor-like protein 8B
IPI:IPI00304435.3	22.1831	19.7183	494	710	4.12	3.31	4.12	3.31	NIPSNAP1	NIPSNAP1 Protein NipSnap homolog 1
IPI:IPI00619900.2	8.31409	6.92841	496	1026	4.11	2	4.11	2	AP2M1	AP2M1 adaptor-related protein complex 2, mu 1 subunit isoform b
IPI:IPI00216694.3	4.60317	8.57143	504	639	4.09	4	4.09	4	PLS3	PLS3 plastin 3
IPI:IPI00003411.3	11	7.6	501	682	4.09	4	4.09	4	PTGIS	PTGIS Prostacyclin synthase
IPI:IPI00395998.5	35.5556	25.9259	502	977	4.09	2	4.09	2	RPL32	RPL32 60S ribosomal protein L32
IPI:IPI00024650.1	8	20.4	503	478	4.09	5.52	4.09	5.52	SLC16A1	SLC16A1 Monocarboxylate transporter 1
IPI:IPI00152981.1	10.306	8.53462	505	925	4.07	2	4.07	2	ACAD9	ACAD9 Acyl-CoA dehydrogenase family member 9, mitochondrial precursor
IPI:IPI00402231.1	23.2323	23.2323	508	549	4.07	4.09	4.07	4.09	DNAJC5	DNAJC5 Isoform 1 of DnaJ homolog subfamily C member 5
IPI:IPI00026848.3	11.2045	20.7283	510	298	4.06	8.2	4.06	8.2	LRPAP1	LRPAP1 Alpha-2-macroglobulin receptor-associated protein precursor
IPI:IPI00306516.1	12.3894	21.0177	509	426	4.06	6	4.06	6	TIMM44	TIMM44 Import inner membrane translocase subunit TIM44, mitochondrial precursor
IPI:IPI00867509.1	7.59013	4.93359	514	895	4.05	2.01	4.05	2	CORO1C	CORO1C Coronin-1C_i3 protein
IPI:IPI00640525.2	13.253	3.41365	515	779	4.05	2.23	4.05	2.19	CTSA	CTSA cathepsin A precursor
IPI:IPI00219445.1	13.4831	18.3521	513	608	4.05	4	4.05	4	PSME3	PSME3 Isoform 2 of Proteasome activator complex subunit 3
IPI:IPI00743469.1	15.0685	27.3973	516	362	4.04	7	4.04	7	TPD52L2	TPD52L2 Uncharacterized protein TPD52L2 (Fragment)
IPI:IPI00001091.4	13.9272	10.665	517	692	4.08	3.7	4.03	3.7	AFG3L2	AFG3L2 AFG3-like protein 2
IPI:IPI00477831.2	6.05739	5.84485	520	566	4.03	4.03	4.03	4.03	ERAP1	ERAP1 Isoform 1 of Endoplasmic reticulum aminopeptidase 1
IPI:IPI00385267.4	14.2633	12.6959	518	771	4.03	2.24	4.03	2.24	SRPR	SRPR Signal recognition particle receptor subunit alpha
IPI:IPI00019376.6	10.0233	5.3613	524	1182	4.02	3.7	4.02	1.7	2011-09-11	SEPT11 Septin-11
IPI:IPI00607861.2	5.689	3.53982	523	845	4.02	2.02	4.02	2.02	H6PD	H6PD GDH/6PGL endoplasmic bifunctional protein precursor
IPI:IPI00788112.1	8.35073	10.8559	522	310	4.05	8.05	4.02	8.02	ITGB5	ITGB5 similar to Integrin beta-5 precursor
IPI:IPI00654717.1	8.86076	29.1139	526	491	4.02	5.15	4.02	5.15	PPA2	PPA2 inorganic pyrophosphatase 2 isoform 5 precursor
IPI:IPI00028481.1	29.9517	27.0531	521	581	6.37	8.17	4.02	4	RAB8A	RAB8A Ras-related protein Rab-8A
IPI:IPI00012750.3	20	19.2	529	995	4.02	2	4.02	2	RPS25	RPS25 40S ribosomal protein S25
IPI:IPI00101952.5	11.4634	2.92683	528	1146	4.02	2	4.02	2	SLC35E1	SLC35E1 Isoform 1 of Solute carrier family 35 member E1
IPI:IPI00015833.1	15.4185	14.0969	534	643	4.01	4	4.01	4	CHCHD3	CHCHD3 Coiled-coil-helix-coiled-coil-helix domain-containing protein 3, mitochondrial precursor
IPI:IPI00021369.1	16	9.71429	533	1060	4.01	2	4.01	2	CRYAB	CRYAB Alpha-crystallin B chain
IPI:IPI00009747.1	8.87978	4.5082	531	646	4.01	4	4.01	4	LSS	LSS Lanosterol synthase
IPI:IPI00011770.1	37.037	27.1605	535	733	4.01	2.96	4.01	2.96	NDUFA4	NDUFA4 NADH dehydrogenase [ubiquinone] 1 alpha subcomplex subunit 4
IPI:IPI00787827.1	6.35838	6.1657	530	529	4.01	4.28	4.01	4.28	PITRM1	PITRM1 Isoform 2 of Presequence protease, mitochondrial precursor
IPI:IPI00847986.1	26.9231	32.3077	532	438	4.01	6	4.01	6	RPS24	RPS24 Isoform 2 of 40S ribosomal protein S24
IPI:IPI00888510.1	9.71429	4.34286	552	949	4	2	4	2	ARS2	ARS2 Isoform 3 of Arsenite-resistance protein 2
IPI:IPI00873259.1	27.2727	25	596	867	4	2.01	4	2.01	ATP5J2	ATP5J2 10 kDa protein
IPI:IPI00647250.1	14.0541	22.7027	600	442	4	6	4	6	CDIPT	CDIPT 20 kDa protein
IPI:IPI00443909.1	10.989	16.4835	603	632	4	4	4	4	CNPY2	CNPY2 Isoform 1 of Protein canopy homolog 2 precursor
IPI:IPI00375513.3	17.1946	43.4389	575	241	4	10.54	4	10.54	COMT	COMT Isoform Soluble of Catechol O-methyltransferase
IPI:IPI00797738.1	18.4466	39.8058	598	453	4	6	4	6	COX6B1	COX6B1 12 kDa protein
IPI:IPI00030654.1	11.9048	21.9388	558	843	4	2.02	4	2.02	CPSF6	CPSF6 Isoform 2 of Cleavage and polyadenylation specificity factor subunit 6
IPI:IPI00479108.1	7.67196	7.93651	564	317	4	8	4	8	CPT1A	CPT1A Isoform 2 of Carnitine O-palmitoyltransferase I, liver isoform
IPI:IPI00396661.3	18.8492	8.13492	554	976	4	2	4	2	CYP2S1	CYP2S1 Isoform 1 of Cytochrome P450 2S1
IPI:IPI00018120.1	6.53266	10.0503	609	617	4	4	4	4	DAP3	DAP3 Mitochondrial 28S ribosomal protein S29
IPI:IPI00844578.1	9.37008	8.26772	546	262	4	9.77	4	9.77	DHX9	DHX9 ATP-dependent RNA helicase A
IPI:IPI00008418.6	11.746	13.3333	562	998	4	2	4	2	DIABLO	DIABLO Diablo homolog, mitochondrial precursor
IPI:IPI00008454.1	5.30726	7.82123	612	680	4	4	4	4	DNAJB11	DNAJB11 DnaJ homolog subfamily B member 11 precursor
IPI:IPI00329536.1	3.89794	4.89015	549	464	4	5.84	4	5.76	EEA1	EEA1 Early endosome antigen 1
IPI:IPI00871852.1	6.40394	10.0985	597	622	4	4	4	4	EIF4A1	EIF4A1 46 kDa protein
IPI:IPI00217918.1	11.9454	5.11945	577	855	4	2.02	4	2.02	ELMOD2	ELMOD2 ELMO domain-containing protein 2
IPI:IPI00032003.1	12.9921	13.3858	568	610	4	4	4	4	EMD	EMD Emerin
IPI:IPI00218686.3	13.964	4.95495	588	1136	4	2	4	2	FKBP7	FKBP7 Isoform 2 of FK506-binding protein 7 precursor
IPI:IPI00738499.2	14.2857	13.7143	599	659	4	4	4	4	FTL	FTL Ferritin light chain
IPI:IPI00873767.1	9.6124	16.4341	538	187	7.3	12.55	4	12.55	FUBP1	FUBP1 68 kDa protein
IPI:IPI00855794.1	7.83646	16.6951	540	276	4.28	9.17	4	9.17	GGT5	GGT5 gamma-glutamyltransferase-like activity 1 isoform a
IPI:IPI00219757.13	18.0952	16.1905	587	1044	4	2	4	2	GSTP1	GSTP1 Glutathione S-transferase P
IPI:IPI00305380.3	8.52713	13.9535	584	706	4	3.4	4	3.4	IGFBP4	IGFBP4 Insulin-like growth factor-binding protein 4 precursor
IPI:IPI00009342.1	10.682	6.69885	542	494	4.04	5.13	4	5.09	IQGAP1	IQGAP1 Ras GTPase-activating-like protein IQGAP1
IPI:IPI00143921.9	7.88955	14.9901	567	277	4	9.15	4	9.15	KDELC2	KDELC2 Isoform 1 of KDEL motif-containing protein 2 precursor
IPI:IPI00419237.3	5.20231	12.7168	583	541	4	4.14	4	4.14	LAP3	LAP3 Isoform 1 of Cytosol aminopeptidase
IPI:IPI00885058.1	7.5188	13.5338	580	394	4	6.23	4	6.23	MBOAT7	MBOAT7 Isoform 2 of Membrane-bound O-acyltransferase domain-containing protein 7
IPI:IPI00328680.2	40.411	56.8493	604	353	4	7.3	4	7.3	MCFD2	MCFD2 Multiple coagulation factor deficiency protein 2 precursor
IPI:IPI00399089.4	12.3932	35.0427	574	284	4	8.7	4	8.7	MESDC2	MESDC2 Mesoderm development candidate 2
IPI:IPI00006440.6	21.0744	16.9422	570	928	4	2	4	2	MRPS7	MRPS7 28S ribosomal protein S7, mitochondrial precursor
IPI:IPI00452731.6	17.6991	9.73451	602	1192	4	1.7	4	1.7	NDUFA7	NDUFA7 NADH dehydrogenase [ubiquinone] 1 alpha subcomplex subunit 7
IPI:IPI00479905.5	14.5349	8.13954	601	1115	4	2	4	2	NDUFB10	NDUFB10 NADH dehydrogenase [ubiquinone] 1 beta subcomplex subunit 10
IPI:IPI00604664.4	6.74003	5.63962	571	1185	4	1.7	4	1.7	NDUFS1	NDUFS1 NADH-ubiquinone oxidoreductase 75 kDa subunit, mitochondrial precursor
IPI:IPI00025796.3	10.6061	21.9697	592	330	4	8	4	8	NDUFS3	NDUFS3 NADH dehydrogenase [ubiquinone] iron-sulfur protein 3, mitochondrial precursor
IPI:IPI00025344.1	11.2903	26.6129	608	502	4	4.96	4	4.96	NDUFS6	NDUFS6 NADH dehydrogenase [ubiquinone] iron-sulfur protein 6, mitochondrial precursor
IPI:IPI00010845.3	13.8095	16.1905	595	645	4	4	4	4	NDUFS8	NDUFS8 NADH dehydrogenase [ubiquinone] iron-sulfur protein 8, mitochondrial precursor
IPI:IPI00020124.1	7.72443	6.88935	561	479	4	5.52	4	5.52	PI4K2A	PI4K2A Phosphatidylinositol 4-kinase type 2-alpha
IPI:IPI00028004.2	17.0732	7.31707	590	1153	4	2	4	2	PSMB3	PSMB3 Proteasome subunit beta type-3
IPI:IPI00215719.6	22.8723	13.8298	565	669	4	4	4	4	RPL18	RPL18 60S ribosomal protein L18
IPI:IPI00794659.1	29.5775	26.7606	563	625	4	4	4	4	RPS20	RPS20 16 kDa protein
IPI:IPI00183695.9	47.4227	17.5258	566	507	4	4.85	4	4.85	S100A10	S100A10 Protein S100-A10
IPI:IPI00013895.1	19.0476	64.7619	610	331	4	8	4	8	S100A11	S100A11 Protein S100-A11
IPI:IPI00291467.7	51.6779	55.0336	536	383	30.27	27.62	4	6.39	SLC25A6	SLC25A6 ADP/ATP translocase 3
IPI:IPI00017963.1	17.7966	7.62712	594	1159	4	2	4	2	SNRPD2	SNRPD2 Small nuclear ribonucleoprotein Sm D2
IPI:IPI00220528.6	25.5814	15.1163	586	1134	4	2	4	2	SNRPF	SNRPF Small nuclear ribonucleoprotein F
IPI:IPI00031697.1	16.8724	10.6996	578	835	4	2.03	4	2.03	TMEM109	TMEM109 Transmembrane protein 109 precursor
IPI:IPI00168878.1	7.65957	17.234	539	430	6	6	4	6	TOR1AIP2	TOR1AIP2 Torsin-1A-interacting protein 2
IPI:IPI00000816.1	35.2941	50.1961	537	141	8	15.76	4	15.76	YWHAE	YWHAE 14-3-3 protein epsilon
IPI:IPI00741608.1	10.1266	16.0338	613	512	3.91	4.63	3.91	4.63	EIF5AL3	EIF5AL3 similar to eukaryotic translation initiation factor 5A
IPI:IPI00220835.7	30.2083	30.2083	614	1043	3.85	2	3.85	2	SEC61B	SEC61B Protein transport protein Sec61 subunit beta
IPI:IPI00477118.3	9.43396	8.85341	617	684	3.77	3.89	3.77	3.89	FLJ20254	FLJ20254 UPF0535 membrane protein
IPI:IPI00218848.5	29.1667	50	618	446	3.74	6	3.74	6	ATP5I	ATP5I ATP synthase, H+ transporting, mitochondrial F0 complex, subunit E
IPI:IPI00414860.6	31.5217	26.087	619	762	3.73	2.43	3.73	2.43	RPL37A	RPL37A 60S ribosomal protein L37a
IPI:IPI00401448.1	8.13954	6.39535	626	605	3.7	4	3.7	4	ACSL1	ACSL1 Isoform 2 of Long-chain-fatty-acid--CoA ligase 1
IPI:IPI00013698.1	6.32911	22.0253	635	296	3.7	8.26	3.7	8.26	ASAH1	ASAH1 Acid ceramidase precursor
IPI:IPI00025239.2	14.2549	6.04752	627	727	3.7	3.05	3.7	3.05	NDUFS2	NDUFS2 NADH dehydrogenase [ubiquinone] iron-sulfur protein 2, mitochondrial precursor
IPI:IPI00873898.1	7.89474	2.97483	621	620	3.7	4	3.7	4	OSBPL8	OSBPL8 Oxysterol-binding protein
IPI:IPI00796337.1	6.01093	20.765	637	356	3.7	7.23	3.7	7.23	PCBP2	PCBP2 poly(rC)-binding protein 2 isoform a
IPI:IPI00856058.1	23.9669	18.1818	624	716	3.7	3.15	3.7	3.15	RPL31	RPL31 ribosomal protein L31 isoform 3
IPI:IPI00744692.1	5.63798	8.01187	639	631	3.7	4	3.7	4	TALDO1	TALDO1 Transaldolase
IPI:IPI00395887.4	12.1429	12.1429	633	377	3.7	6.59	3.7	6.59	TXNDC1	TXNDC1 Thioredoxin domain-containing protein 1 precursor
IPI:IPI00020418.1	30.7339	27.0642	640	354	5.66	7.26	3.66	7.26	RRAS	RRAS Ras-related protein R-Ras precursor
IPI:IPI00796379.1	35.2941	35.2941	641	327	3.66	8	3.64	8	B2M	B2M B2M protein
IPI:IPI00328840.9	34.0909	32.9545	642	588	3.63	4	3.62	4	THOC4	THOC4 THO complex subunit 4
IPI:IPI00018349.5	8.45886	6.72074	643	688	3.59	3.72	3.59	3.72	MCM4	MCM4 DNA replication licensing factor MCM4
IPI:IPI00744902.1	15.6757	12.4324	647	827	3.52	2.04	3.52	2.04	REEP5	REEP5 21 kDa protein
IPI:IPI00873189.1	16.2105	1.89474	646	1079	3.52	2	3.52	2	SLC35B2	SLC35B2 51 kDa protein
IPI:IPI00219675.1	17.0616	22.7488	649	496	5.51	7.07	3.51	5.07	RAC1	RAC1 Isoform B of Ras-related C3 botulinum toxin substrate 1 precursor
IPI:IPI00020513.2	9.33544	9.96835	650	615	3.52	4	3.51	4	ZYX	ZYX Zyxin
IPI:IPI00746438.2	9.60452	9.03955	652	744	3.4	2.74	3.4	2.74	RPL11	RPL11 Isoform 2 of 60S ribosomal protein L11
IPI:IPI00003881.5	20	20.4819	653	514	8.35	8.53	3.39	4.53	HNRNPF	HNRNPF Heterogeneous nuclear ribonucleoprotein F
IPI:IPI00885106.1	9.12	4.8	654	451	3.35	6	3.35	6	TM9SF4	TM9SF4 Isoform 2 of Transmembrane 9 superfamily member 4 precursor
IPI:IPI00018311.1	15.3266	8.0402	656	457	3.33	6	3.33	6	NPTN	NPTN Isoform 2 of Neuroplastin precursor
IPI:IPI00295098.3	20.2952	7.74908	655	892	3.35	2.02	3.33	2	SRPRB	SRPRB Signal recognition particle receptor subunit beta
IPI:IPI00025086.3	19.3333	52.6667	658	274	3.32	9.29	3.3	9.27	COX5A	COX5A Cytochrome c oxidase subunit 5A, mitochondrial precursor
IPI:IPI00022891.3	42.2819	45.6376	657	718	25.57	22.02	3.3	3.1	SLC25A4	SLC25A4 ADP/ATP translocase 1
IPI:IPI00016610.2	9.55056	8.98876	660	879	3.25	5.22	3.25	2	PCBP1	PCBP1 Poly(rC)-binding protein 1
IPI:IPI00643522.1	31.1927	22.9358	661	435	3.24	6	3.24	6	RPS6	RPS6 Ribosomal protein S6
IPI:IPI00016915.1	13.8298	16.6667	664	486	3.15	5.3	3.15	5.3	IGFBP7	IGFBP7 Insulin-like growth factor-binding protein 7 precursor
IPI:IPI00797001.1	18.5629	14.3713	667	493	3.1	5.1	3.1	5.1	MYL6	MYL6 19 kDa protein
IPI:IPI00298851.4	11.8577	10.6719	673	636	3.02	4	3.02	4	CD151	CD151 CD151 antigen
IPI:IPI00793364.1	5.51724	7.93103	680	530	3	4.25	3	4.25	KIAA0152	KIAA0152 32 kDa protein
IPI:IPI00000948.3	10.5145	4.47427	678	1071	3	2	3	2	TBL2	TBL2 Transducin beta-like 2 protein
IPI:IPI00009922.3	22.0183	33.945	683	535	2.96	4.2	2.96	4.2	C14orf156	C14orf156 SRA stem-loop-interacting RNA-binding protein, mitochondrial precursor
IPI:IPI00872177.1	10.8992	23.7057	684	1197	2.95	7.25	2.95	1.55	PPP1CB	PPP1CB 41 kDa protein
IPI:IPI00002535.2	25.3521	10.5634	686	1170	2.93	2	2.93	2	FKBP2	FKBP2 FK506-binding protein 2 precursor
IPI:IPI00418497.1	11.6228	23.2456	685	526	2.93	4.3	2.93	4.3	TIMM50	TIMM50 Isoform 2 of Import inner membrane translocase subunit TIM50, mitochondrial precursor
IPI:IPI00029264.3	8.30769	22.7692	688	506	2.92	4.85	2.92	4.85	CYC1	CYC1 Cytochrome c1, heme protein, mitochondrial precursor
IPI:IPI00871858.1	21.4286	27.551	691	652	2.89	4	2.89	4	CYB5A	CYB5A Uncharacterized protein CYB5A
IPI:IPI00179890.2	8.68597	11.3586	690	739	2.89	2.86	2.89	2.86	G3BP2	G3BP2 Isoform B of Ras GTPase-activating protein-binding protein 2
IPI:IPI00554715.3	11.5028	18.1818	693	577	2.83	4.01	2.82	4.01	FXR1	FXR1 Isoform 2 of Fragile X mental retardation syndrome-related protein 1
IPI:IPI00019385.3	21.7391	23.913	694	510	2.81	4.74	2.81	4.74	SSR4	SSR4 Translocon-associated protein subunit delta precursor
IPI:IPI00456887.2	2.27577	5.48862	696	974	2.8	2	2.8	2	HNRNPUL2	HNRNPUL2 Heterogeneous nuclear ribonucleoprotein U-like protein 2
IPI:IPI00009276.2	10.1818	8.72727	695	1068	2.8	2	2.8	2	PROCR	PROCR Endothelial protein C receptor precursor
IPI:IPI00456695.1	9.21909	4.77223	698	751	2.77	2.6	2.77	2.6	PSMD1	PSMD1 Isoform 2 of 26S proteasome non-ATPase regulatory subunit 1
IPI:IPI00215780.5	39.3103	42.069	699	348	2.74	7.52	2.74	7.52	RPS19	RPS19 40S ribosomal protein S19
IPI:IPI00794221.1	7.91367	8.63309	701	697	2.69	3.64	2.69	3.64	DBN1	DBN1 Uncharacterized protein DBN1
IPI:IPI00301936.3	7.97546	6.44172	702	634	2.68	4	2.68	4	ELAVL1	ELAVL1 ELAV-like protein 1
IPI:IPI00472939.2	11.8943	25.1101	703	483	2.71	5.4	2.67	5.4	SPCS2	SPCS2 Signal peptidase complex subunit 2
IPI:IPI00604773.1	6.63082	4.83871	706	518	2.62	4.44	2.62	4.44	PODXL	PODXL podocalyxin-like isoform 1 precursor
IPI:IPI00444204.1	11.4537	14.0969	707	881	2.6	4.42	2.6	2	RALB	RALB cDNA FLJ45773 fis, clone NETRP2003448, highly similar to Ras-related protein RAL-B
IPI:IPI00027180.1	9.68421	12.4211	708	364	2.6	6.98	2.6	6.98	ZMPSTE24	ZMPSTE24 CAAX prenyl protease 1 homolog
IPI:IPI00455210.1	6.54639	5.72165	711	557	2.57	4.06	2.57	4.06	CHD4	CHD4 Isoform 2 of Chromodomain-helicase-DNA-binding protein 4
IPI:IPI00829865.1	3.71585	9.5082	713	349	2.55	7.52	2.55	7.51	TMTC3	TMTC3 Isoform 1 of Transmembrane and TPR repeat-containing protein 3
IPI:IPI00024742.7	25.6098	45.1219	714	992	2.55	2	2.55	2	UQCRQ	UQCRQ Cytochrome b-c1 complex subunit 8
IPI:IPI00396411.4	5.68012	16.1435	716	724	2.51	3.05	2.51	3.05	CLPTM1	CLPTM1 Isoform 1 of Cleft lip and palate transmembrane protein 1
IPI:IPI00166079.4	22.1591	6.25	715	1144	2.51	2	2.51	2	VKORC1L1	VKORC1L1 Vitamin K epoxide reductase complex subunit 1-like protein 1
IPI:IPI00298961.3	6.62932	2.42764	719	667	2.46	4	2.46	4	XPO1	XPO1 Exportin-1
IPI:IPI00305551.3	9.1922	14.7632	720	523	2.45	4.36	2.45	4.36	GNA11	GNA11 Guanine nucleotide-binding protein subunit alpha-11
IPI:IPI00874185.1	5.78313	22.4096	722	248	2.38	10.02	2.38	10.02	HIBCH	HIBCH 46 kDa protein
IPI:IPI00220739.3	14.359	35.8974	723	266	2.58	9.57	2.36	9.57	PGRMC1	PGRMC1 Membrane-associated progesterone receptor component 1
IPI:IPI00414384.1	16.5072	21.5311	727	309	2.31	8.04	2.31	8.04	HSDL2	HSDL2 Isoform 1 of Hydroxysteroid dehydrogenase-like protein 2
IPI:IPI00872079.1	9.84615	18.4615	728	766	2.3	2.29	2.3	2.29	SFRS10	SFRS10 38 kDa protein
IPI:IPI00794229.1	49.3151	43.8356	729	784	2.28	2.18	2.28	2.18	SPCS1	SPCS1 9 kDa protein
IPI:IPI00646144.1	17.1329	12.0629	734	425	2.24	6	2.24	6	ATAD3A	ATAD3A ATPase family, AAA domain containing 3A
IPI:IPI00470529.3	10.6643	16.6084	737	388	2.24	6.32	2.24	6.32	GPNMB	GPNMB Isoform 1 of Transmembrane glycoprotein NMB precursor
IPI:IPI00646241.1	28.5714	39.8809	738	963	3.75	2	2.23	2	CIRBP	CIRBP 18 kDa protein
IPI:IPI00299063.1	7.73723	5.83942	740	607	2.21	4	2.21	4	STIM1	STIM1 Stromal interaction molecule 1 precursor
IPI:IPI00746310.3	25.6983	20.6704	742	568	2.2	4.03	2.2	4.03	HMGA1	HMGA1 Isoform HMG-R of High mobility group protein HMG-I/HMG-Y
IPI:IPI00028006.1	9.45274	5.47264	743	1152	2.2	2	2.2	2	PSMB2	PSMB2 Proteasome subunit beta type-2
IPI:IPI00333763.7	28.0255	10.828	745	785	2.19	2.18	2.19	2.18	GLRX5	GLRX5 Glutaredoxin-related protein 5
IPI:IPI00449049.5	4.53649	5.6213	747	480	2.18	5.49	2.18	5.49	PARP1	PARP1 Poly [ADP-ribose] polymerase 1
IPI:IPI00295461.3	2.5	1.97368	750	1041	2.17	2	2.17	2	FAP	FAP Isoform 1 of Seprase
IPI:IPI00008868.3	4.45705	3.28201	748	584	2.17	4.03	2.17	4	MAP1B	MAP1B Microtubule-associated protein 1B
IPI:IPI00795037.1	13.7931	14.1379	749	933	2.17	2	2.17	2	PSMD6	PSMD6 34 kDa protein
IPI:IPI00023064.1	17.7143	8	754	1157	2.15	2	2.15	2	C6orf66	C6orf66 UPF0240 protein C6orf66
IPI:IPI00022442.2	15.3846	22.4359	755	400	2.15	6.19	2.15	6.19	NDUFAB1	NDUFAB1 Acyl carrier protein, mitochondrial precursor
IPI:IPI00872940.1	15.6522	46.087	757	407	2.14	6.1	2.14	6.1	RPL30	RPL30 Uncharacterized protein RPL30 (Fragment)
IPI:IPI00168388.1	9.72887	4.6252	756	671	2.14	4	2.14	4	SRP68	SRP68 Isoform 1 of Signal recognition particle 68 kDa protein
IPI:IPI00478231.2	14.5078	33.6788	758	229	2.13	11.16	2.13	11.16	RHOA	RHOA Transforming protein RhoA precursor
IPI:IPI00383500.2	5.67686	8.58806	759	921	2.12	2	2.12	2	FERMT2	FERMT2 Isoform 2 of Fermitin family homolog 2
IPI:IPI00169383.3	10.7914	17.0264	761	270	2.12	9.44	2.12	9.44	PGK1	PGK1 Phosphoglycerate kinase 1
IPI:IPI00216237.5	36.1905	26.6667	760	534	2.12	4.2	2.12	4.2	RPL36	RPL36 60S ribosomal protein L36
IPI:IPI00219000.3	6.1745	7.38255	767	844	2.36	2.02	2.1	2.02	COL8A1	COL8A1 Cell proliferation-inducing protein 41
IPI:IPI00470418.1	9.6	12.5333	769	804	2.1	2.1	2.1	2.08	DHRS7	DHRS7 Putative uncharacterized protein DKFZp564H1664
IPI:IPI00783302.1	7.83745	7.69231	768	935	2.13	2	2.1	2	PTCD3	PTCD3 Isoform 1 of Pentatricopeptide repeat-containing protein 3, mitochondrial precursor
IPI:IPI00026271.5	13.9073	29.1391	774	612	2.1	4	2.1	4	RPS14	RPS14 40S ribosomal protein S14
IPI:IPI00844000.1	6.29723	4.28212	776	864	2.09	2.01	2.09	2.01	KIAA0776	KIAA0776 UPF0555 protein KIAA0776
IPI:IPI00292135.1	7.64228	10.5691	778	420	2.09	6.02	2.09	6.02	LBR	LBR Lamin-B receptor
IPI:IPI00874144.1	13.4409	6.45161	782	1076	2.08	2	2.08	2	MRPS6	MRPS6 20 kDa protein
IPI:IPI00798386.1	20.4082	27.551	783	554	2.08	4.07	2.08	4.07	UQCRB	UQCRB 12 kDa protein
IPI:IPI00026059.2	8.36431	6.13383	784	990	2.11	2	2.07	2	SNTB1	SNTB1 Isoform 1 of Beta-1-syntrophin
IPI:IPI00871932.1	3.66008	8.28776	789	227	2.07	11.23	2.06	11.23	SPTBN1	SPTBN1 276 kDa protein
IPI:IPI00219840.4	13.3803	8.4507	797	1135	2.05	2	2.05	2	AP2S1	AP2S1 Isoform 1 of AP-2 complex subunit sigma-1
IPI:IPI00796891.1	4	5.39535	791	687	2.05	3.8	2.05	3.76	GOLGB1	GOLGB1 372 kDa protein
IPI:IPI00887241.1	37.3626	17.5824	795	1002	2.05	2	2.05	2	LOC650788	LOC650788 similar to 40S ribosomal protein S28
IPI:IPI00022810.1	6.04752	8.63931	803	775	2.04	2.21	2.04	2.21	CTSC	CTSC Dipeptidyl-peptidase 1 precursor
IPI:IPI00002948.3	9.56938	10.5263	809	1070	2.04	2	2.04	2	LIN28	LIN28 Lin-28 homolog A
IPI:IPI00070943.3	5.43053	2.8865	801	842	2.04	2.02	2.04	2.02	PI4KA	PI4KA Isoform 1 of Phosphatidylinositol 4-kinase alpha
IPI:IPI00026994.3	14.6067	18.5393	807	752	2.04	2.57	2.04	2.57	PRAF2	PRAF2 PRA1 family protein 2
IPI:IPI00641230.2	12.5	3.73134	798	1204	4.58	1.44	2.04	1.44	SRC	SRC Isoform 1 of Proto-oncogene tyrosine-protein kinase Src
IPI:IPI00006675.1	5.88679	2.18868	814	913	2.03	2	2.03	2	ABCC4	ABCC4 Multidrug resistance-associated protein 4
IPI:IPI00413958.4	9.21248	6.53789	810	803	11.23	8.6	2.03	2.08	FLNC	FLNC Isoform 2 of Filamin-C
IPI:IPI00011913.1	29.5082	29.1803	812	583	5.33	4.68	2.03	4	HNRNPA0	HNRNPA0 Heterogeneous nuclear ribonucleoprotein A0
IPI:IPI00021435.3	9.69977	5.31178	816	1059	2.03	2	2.03	2	PSMC2	PSMC2 26S protease regulatory subunit 7
IPI:IPI00513853.2	18.0602	8.69565	818	1030	2.03	2	2.03	2	STX12	STX12 Syntaxin 12
IPI:IPI00784119.1	4.89362	12.5532	824	957	2.03	2	2.02	2	ATP6AP1	ATP6AP1 Vacuolar ATP synthase subunit S1 precursor
IPI:IPI00006176.3	3.9897	5.66281	830	929	2.01	2	2.01	2	HGS	HGS Hepatocyte growth factor-regulated tyrosine kinase substrate
IPI:IPI00784543.1	3.72984	8.46774	831	410	2.01	6.07	2.01	6.07	KIAA0090	KIAA0090 Isoform 2 of Uncharacterized protein KIAA0090 precursor
IPI:IPI00478450.1	22.0859	17.7914	832	825	2.01	2.04	2.01	2.04	NDUFB11	NDUFB11 Isoform 2 of NADH dehydrogenase [ubiquinone] 1 beta subcomplex subunit 11, mitochondrial precursor
IPI:IPI00006211.4	9.87654	9.46502	836	1001	2.01	2	2.01	2	VAPB	VAPB Isoform 1 of Vesicle-associated membrane protein-associated protein B/C
IPI:IPI00871851.1	14.0162	8.3558	852	653	4	4	2	4	2011-09-02	SEPT2 Septin
IPI:IPI00556553.1	3.45286	3.18725	897	940	2	2	2	2	ABCB7	ABCB7 Isoform 2 of ATP-binding cassette sub-family B member 7, mitochondrial precursor
IPI:IPI00021439.1	80	83.2	837	870	48.73	48.99	2	2	ACTB	ACTB Actin, cytoplasmic 1
IPI:IPI00786942.1	6.01093	12.5683	937	560	2	4.06	2	4.06	ALDH7A1	ALDH7A1 similar to antiquitin
IPI:IPI00032516.5	3.07329	5.91017	1000	755	2	2.52	2	2.52	AP1M1	AP1M1 AP-1 complex subunit mu-1
IPI:IPI00843886.1	19.6629	5.61798	901	1088	2	2	2	2	APOO	APOO 20 kDa protein
IPI:IPI00394809.1	13.0597	8.58209	883	1034	2	2	2	2	APOOL	APOOL Apolipoprotein O-like precursor
IPI:IPI00007682.2	4.05186	2.91734	924	1000	2	2	2	2	ATP6V1A	ATP6V1A Vacuolar ATP synthase catalytic subunit A
IPI:IPI00552228.1	11.7647	54.1176	1037	1028	2	2	2	2	C9orf105	C9orf105 Chromosome 9 open reading frame 105
IPI:IPI00873926.1	5.04323	7.3487	927	591	2	4	2	4	CAPRIN1	CAPRIN1 Isoform 2 of Caprin-1
IPI:IPI00873484.1	6.88406	7.97102	973	1007	2	2	2	2	CAPZA1	CAPZA1 Uncharacterized protein CAPZA1 (Fragment)
IPI:IPI00022277.3	9.43396	22.6415	1054	776	2	2.21	2	2.21	CCDC56	CCDC56 Coiled-coil domain-containing protein 56
IPI:IPI00642948.1	8.28402	8.28402	1033	1107	2	2	2	2	CD99	CD99 CD99 antigen isoform b precursor
IPI:IPI00430814.1	7.78443	7.78443	1040	1117	2	2	2	2	CNBP	CNBP Isoform 3 of Cellular nucleic acid-binding protein
IPI:IPI00642014.1	14.5985	14.5985	1034	1109	2	2	2	2	CNIH4	CNIH4 Uncharacterized protein CNIH4
IPI:IPI00796062.1	24.4898	26.5306	976	828	2	2.04	2	2.04	COX17	COX17 11 kDa protein
IPI:IPI00028064.1	16.8627	14.5098	859	890	2.03	2.06	2	2	CTSG	CTSG Cathepsin G precursor
IPI:IPI00013271.1	4.38247	9.96016	1057	675	2	4	2	4	DERL1	DERL1 Derlin-1
IPI:IPI00788300.1	7.65306	16.3265	860	891	2.02	2.02	2	2	FAM153A	FAM153A similar to ribosomal protein L19
IPI:IPI00872161.1	13.7066	13.7066	880	858	2	2.01	2	2.01	FAM98A	FAM98A hypothetical protein LOC25940
IPI:IPI00397098.1	25.4237	33.8983	988	1033	2	2	2	2	FAU	FAU 40S ribosomal protein S30
IPI:IPI00024157.1	5.35714	4.91071	1005	1156	2	2	2	2	FKBP3	FKBP3 FK506-binding protein 3
IPI:IPI00290928.2	5.57029	15.3846	854	365	4	8.93	2	6.93	GNA13	GNA13 Guanine nucleotide-binding protein alpha-13 subunit
IPI:IPI00337415.9	29.661	30.226	840	874	13.7	14.67	2	2	GNAI1	GNAI1 Guanine nucleotide-binding protein G(i), alpha-1 subunit
IPI:IPI00003348.3	17.9412	40.2941	845	197	10.02	12.15	2	12.15	GNB2	GNB2 Guanine nucleotide-binding protein G(I)/G(S)/G(T) subunit beta-2
IPI:IPI00221232.9	19.4444	22.2222	1046	1132	2	2	2	2	GNG12	GNG12 Guanine nucleotide-binding protein G(I)/G(S)/G(O) subunit gamma-12 precursor
IPI:IPI00004962.2	2.58621	5.02874	1017	647	2	4	2	4	GOLIM4	GOLIM4 Golgi integral membrane protein 4
IPI:IPI00791523.1	25	28.125	978	730	2	3	2	3	GOLT1B	GOLT1B 7 kDa protein
IPI:IPI00296713.4	2.19224	3.54132	1045	982	2	2	2	2	GRN	GRN Isoform 1 of Granulins precursor
IPI:IPI00029557.3	15.6682	25.8065	957	311	2	8.03	2	8.01	GRPEL1	GRPEL1 GrpE protein homolog 1, mitochondrial precursor
IPI:IPI00787307.1	6.50888	6.50888	1027	1103	2	2	2	2	hCG_1795065	hCG_1795065 similar to Myc-induced mitochondria protein
IPI:IPI00022228.1	5.36278	10.4101	862	398	2.01	6.2	2	6.2	HDLBP	HDLBP Vigilin
IPI:IPI00000335.1	17.7914	31.9018	970	648	2	4	2	4	HINT2	HINT2 Histidine triad nucleotide-binding protein 2
IPI:IPI00845282.1	14.2857	21.2625	850	361	6	11.08	2	7.05	HNRPDL	HNRPDL Isoform 2 of Heterogeneous nuclear ribonucleoprotein D-like
IPI:IPI00743914.2	6.02007	12.0401	881	592	2	4	2	4	IGF2BP2	IGF2BP2 Insulin-like growth factor 2 mRNA binding protein 2
IPI:IPI00303283.2	2.53807	4.06091	950	826	2	2.04	2	2.04	ITGB3	ITGB3 Isoform Beta-3A of Integrin beta-3 precursor
IPI:IPI00152850.2	8.4507	8.73239	899	866	2	2.01	2	2.01	JAM3	JAM3 junctional adhesion molecule 3 precursor
IPI:IPI00642378.2	7	6	907	967	2	2	2	2	LASS2	LASS2 cDNA FLJ75329, highly similar to Homo sapiens LAG1 longevity assurance homolog 2 (S. cerevisiae), transcript variant 2, mRNA
IPI:IPI00872769.1	8.02469	27.7778	1020	1008	2	2	2	2	LEPROT	LEPROT 17 kDa protein
IPI:IPI00639803.1	12.5	12.5	1035	1112	2	2	2	2	LOC100129118	LOC100129118 similar to Transmembrane protein 167
IPI:IPI00016334.2	4.48916	10.2167	892	683	2	3.99	2	3.99	MCAM	MCAM Isoform 1 of Cell surface glycoprotein MUC18 precursor
IPI:IPI00876963.3	11.3208	17.7898	848	233	7.05	10.8	2	10.8	MICA;HLA-C;HLA-A;LOC730410;MICB;LOC100133382;LOC100129668;HLA-B	MICA;HLA-C;HLA-A;LOC730410;MICB;LOC100133382;LOC100129668;HLA-B Major histocompatibility complex, class I, A
IPI:IPI00293276.10	13.913	7.82609	993	1128	2	2	2	2	MIF	MIF Macrophage migration inhibitory factor
IPI:IPI00005537.2	9.09091	32.8283	967	619	2	4	2	4	MRPL12	MRPL12 39S ribosomal protein L12, mitochondrial precursor
IPI:IPI00793335.1	6.12245	11.7347	977	956	2	2	2	2	MRPS22	MRPS22 23 kDa protein
IPI:IPI00654820.2	4.23729	5.9322	1030	1021	2	2	2	2	MT-ATP6	MT-ATP6 ATP synthase F0 subunit 6
IPI:IPI00328715.4	7.90378	9.79382	884	476	2	5.53	2	5.53	MTDH	MTDH Protein LYRIC
IPI:IPI00797126.1	7.78378	8.75676	868	820	2	2.05	2	2.05	NACA	NACA nascent polypeptide-associated complex alpha subunit isoform a
IPI:IPI00607732.1	4.62633	8.00712	908	593	2	4	2	4	NCLN	NCLN Isoform 2 of Nicalin precursor
IPI:IPI00291016.8	5.49683	15.0106	953	436	2	6	2	6	NDUFV3	NDUFV3 NADH-ubiquinone oxidoreductase flavoprotein 3 isoform a precursor
IPI:IPI00301579.3	7.28477	7.28477	991	1036	2	2	2	2	NPC2	NPC2 Epididymal secretory protein E1 precursor
IPI:IPI00291755.6	2.38474	4.08055	873	815	2	2.06	2	2.06	NUP210	NUP210 Isoform 1 of Nuclear pore membrane glycoprotein 210 precursor
IPI:IPI00395015.1	5.2506	3.34129	948	1119	2	2	2	2	OXA1L	OXA1L Isoform 2 of Inner membrane protein OXA1L, mitochondrial precursor
IPI:IPI00643196.1	5.2835	3.86598	882	965	2	2	2	2	PFKP	PFKP Phosphofructokinase, platelet
IPI:IPI00165506.4	2.71739	11.413	1047	987	2	2	2	2	POLDIP2	POLDIP2 Polymerase delta-interacting protein 2
IPI:IPI00024129.1	9.90566	15.0943	857	886	2.42	3.25	2	2	PPIC	PPIC Peptidyl-prolyl cis-trans isomerase C
IPI:IPI00797955.1	10.757	24.7012	855	336	2.93	7.85	2	7.85	PPP1CA	PPP1CA 29 kDa protein
IPI:IPI00514424.2	11.6418	7.76119	946	972	2	2	2	2	PPT1	PPT1 Palmitoyl-protein thioesterase 1
IPI:IPI00027350.3	10.6061	11.6162	858	754	2.17	2.92	2	2.53	PRDX2	PRDX2 Peroxiredoxin-2
IPI:IPI00871889.1	5.32319	5.32319	1022	703	2	3.52	2	3.52	PSMA1	PSMA1 Proteasome subunit alpha type
IPI:IPI00555597.2	10.5556	8.33333	985	1114	2	2	2	2	PTRH2	PTRH2 Peptidyl-tRNA hydrolase 2, mitochondrial precursor
IPI:IPI00029568.1	11.2861	11.2861	888	378	2	6.52	2	6.52	PTX3	PTX3 Pentraxin-related protein PTX3 precursor
IPI:IPI00008964.3	45.2736	59.204	843	485	11.46	17.08	2	5.3	RAB1B	RAB1B Ras-related protein Rab-1B
IPI:IPI00017367.6	18.2119	17.3841	841	580	12.85	11.24	2	4	RDX	RDX Radixin isoform b
IPI:IPI00872438.1	4.78395	3.85802	874	951	2	2	2	2	RECQL	RECQL Uncharacterized protein RECQL (Fragment)
IPI:IPI00008433.4	6.37255	36.2745	1059	567	2	4.03	2	4.03	RPS5	RPS5 40S ribosomal protein S5
IPI:IPI00298289.1	45.0402	49.0617	839	119	16	18.08	2	18.08	RTN4	RTN4 Isoform 2 of Reticulon-4
IPI:IPI00032313.1	10.8911	7.92079	1051	1213	2	1.4	2	1.4	S100A4	S100A4 Protein S100-A4
IPI:IPI00607640.1	8.72274	24.6106	945	939	2	2	2	2	SCAMP3	SCAMP3 secretory carrier membrane protein 3 isoform 2
IPI:IPI00017375.2	3.66013	4.57516	962	863	2	2.01	2	2.01	SEC23A	SEC23A Protein transport protein Sec23A
IPI:IPI00009890.1	7.53769	4.77387	923	678	2	4	2	4	SERPINE2	SERPINE2 Glia-derived nexin precursor
IPI:IPI00386119.4	7.72251	17.9319	877	487	2	5.27	2	5.27	SF1	SF1 Isoform 5 of Splicing factor 1
IPI:IPI00412147.1	6.84292	5.75428	912	975	2	2	2	2	SLC27A4	SLC27A4 Long-chain fatty acid transport protein 4
IPI:IPI00647510.4	4.97512	9.75124	875	1184	2	1.7	2	1.7	SMARCA1	SMARCA1 SWI/SNF related, matrix associated, actin dependent regulator of chromatin, subfamily a, member 1
IPI:IPI00140420.4	6.48352	14.5055	870	748	2	2.62	2	2.62	SND1	SND1 Staphylococcal nuclease domain-containing protein 1
IPI:IPI00290204.1	13.2723	17.6201	898	795	2	2.12	2	2.12	SNRP70	SNRP70 Isoform 1 of U1 small nuclear ribonucleoprotein 70 kDa
IPI:IPI00068430.1	11.9565	11.9565	1048	1148	2	2	2	2	SNRPEL1	SNRPEL1 Small nuclear ribonucleoprotein polypeptide E-like protein 1
IPI:IPI00789078.1	21.4815	8.88889	980	1102	2	2	2	2	SOD1	SOD1 Superoxide dismutase
IPI:IPI00300299.6	7.22222	6.11111	1044	1125	2	2	2	2	SPCS3	SPCS3 Signal peptidase complex subunit 3
IPI:IPI00009507.1	7.72201	15.444	1010	997	2	2	2	2	SYPL1	SYPL1 Isoform 1 of Synaptophysin-like protein 1
IPI:IPI00020530.1	7.14286	7.14286	1056	1158	2	2	2	2	THEM2	THEM2 Thioesterase superfamily member 2
IPI:IPI00028376.1	15.4639	26.8041	1052	674	2	4	2	4	TIMM8A	TIMM8A Mitochondrial import inner membrane translocase subunit Tim8 A
IPI:IPI00761107.1	11.2426	13.0178	982	1019	2	2	2	2	TMCO1	TMCO1 Isoform 2 of Transmembrane and coiled-coil domain-containing protein 1
IPI:IPI00009976.1	7.48899	3.96476	1009	1166	2	2	2	2	TMED1	TMED1 Transmembrane emp24 domain-containing protein 1 precursor
IPI:IPI00062469.2	5.66502	7.63547	956	704	2	3.43	2	3.43	TMEM49	TMEM49 Transmembrane protein 49
IPI:IPI00014053.3	7.20222	9.41828	963	538	2	4.17	2	4.17	TOMM40	TOMM40 Isoform 1 of Mitochondrial import receptor subunit TOM40 homolog
IPI:IPI00646813.1	2.47619	10.8571	1031	540	2	4.16	2	4.16	TROVE2	TROVE2 TROVE domain family, member 2 isoform 1
IPI:IPI00031370.3	46.7416	49.4382	838	872	30.01	27.33	2	2	TUBB2B	TUBB2B Tubulin beta-2B chain
IPI:IPI00100247.3	6.01719	11.4613	955	1051	2	2	2	2	TXNDC13	TXNDC13 Thioredoxin domain-containing protein 13 precursor
IPI:IPI00830039.1	4.88323	7.64331	933	954	2	2	2	2	U2AF2	U2AF2 U2 (RNU2) small nuclear RNA auxiliary factor 2 isoform b
IPI:IPI00645078.1	4.06427	2.07939	896	964	2	2	2	2	UBA1	UBA1 Ubiquitin-like modifier-activating enzyme 1
IPI:IPI00293946.5	3.54331	4.52756	992	668	2	4	2	4	UBXD2	UBXD2 UBX domain-containing protein 2
IPI:IPI00018931.6	3.51759	3.51759	920	993	2	2	2	2	VPS35	VPS35 Vacuolar protein sorting-associated protein 35
IPI:IPI00018146.1	26.9388	28.9796	846	382	9.1	10.42	2	6.42	YWHAQ	YWHAQ 14-3-3 protein theta
IPI:IPI00021983.1	18.7588	17.2073	1062	750	1.88	2.61	1.88	2.6	NCSTN	NCSTN Isoform 1 of Nicastrin precursor
IPI:IPI00646656.2	4.92701	4.74453	1066	1024	1.77	2	1.77	2	NARS	NARS Asparaginyl-tRNA synthetase variant (Fragment)
IPI:IPI00828172.1	2.92969	8.00781	1083	561	1.7	4.06	1.7	4.06	C5orf3	C5orf3 Isoform 1 of Protein FAM114A2
IPI:IPI00782985.1	3.10702	5.29344	1075	859	1.7	2.01	1.7	2.01	EIF4G2	EIF4G2 eukaryotic translation initiation factor 4 gamma, 2 isoform 2
IPI:IPI00793443.1	4.21525	2.15247	1074	694	1.7	3.7	1.7	3.7	IPO5	IPO5 RAN binding protein 5
IPI:IPI00215700.1	5.92593	2.59259	1076	1046	1.7	2	1.7	2	NPR3	NPR3 Isoform 2 of Atrial natriuretic peptide clearance receptor precursor
IPI:IPI00794806.1	3.57143	5.95238	1078	603	1.7	4	1.7	4	PPM2C	PPM2C 67 kDa protein
IPI:IPI00844361.1	3.40426	8.93617	1082	852	1.7	2.02	1.7	2.02	RAB18	RAB18 RAB18 long isoform 1
IPI:IPI00552768.1	15.2941	25.8824	1080	720	1.7	3.1	1.7	3.1	TXN	TXN Thioredoxin
IPI:IPI00025426.2	6.07287	2.76653	1091	723	5.98	4.75	1.54	3.05	PZP	PZP Isoform 1 of Pregnancy zone protein precursor
IPI:IPI00293655.3	1.48649	5.27027	1106	791	1.52	2.15	1.52	2.15	DDX1	DDX1 ATP-dependent RNA helicase DDX1
IPI:IPI00552587.1	31.0811	31.5315	1098	594	1.52	4	1.52	4	GADD45GIP1	GADD45GIP1 Growth arrest and DNA-damage-inducible proteins-interacting protein 1
IPI:IPI00006217.1	7.63473	4.79042	1097	905	1.52	2	1.52	2	GRIN2D	GRIN2D Glutamate [NMDA] receptor subunit epsilon-4 precursor
IPI:IPI00297261.3	5.51724	10.5747	1101	544	1.52	4.12	1.52	4.12	PTPN1	PTPN1 Tyrosine-protein phosphatase non-receptor type 1
IPI:IPI00432425.1	4.09357	4.67836	1100	837	1.52	2.03	1.52	2.03	SPTLC1	SPTLC1 SPTLC1 protein
IPI:IPI00030847.3	4.24448	12.9032	1099	413	1.52	6.05	1.52	6.05	TM9SF3	TM9SF3 Transmembrane 9 superfamily member 3 precursor
IPI:IPI00328748.4	14.5299	21.3675	1110	758	1.47	2.48	1.47	2.48	ARMET	ARMET Protein ARMET precursor
IPI:IPI00788802.1	12.5201	26.4847	1112	115	1.43	18.2	1.43	18.2	TKT	TKT Transketolase variant (Fragment)
IPI:IPI00218248.1	8.04249	1.82094	1121	1138	1.4	2	1.4	2	SLC5A4	SLC5A4 Low affinity sodium-glucose cotransporter
Average	20.7322	23.6485			9.2853	10.7064	8.78403	10.1364
