# Supplementary material for: Immobilized pH gradient-driven paper-based IEF: a new method for fractionating complex peptide mixtures before MS analysis
Source: Clin Proteomics. 2011 Jun 15;8(1):10. doi: 10.1186/1559-0275-8-10 (PMC3170271; doi:10.1186/1559-0275-8-10)
Supplement: Additional File 2 — Table S2. Proteins Unique to PIEF [file 1559-0275-8-10-S2.XLS]

## Sheet: Sheet1
Sample Source ()*S	%Cov (PIEF)	N (PIEF)	Total (PIEF)	Unused (PIEF)	Gene Symbol	Gene Description
IPI:IPI00455383.4	38.316	5	66.5	66.45	CLTC	CLTC Isoform 2 of Clathrin heavy chain 1
IPI:IPI00296337.2	13.687	18	48.51	48.51	PRKDC	PRKDC Isoform 1 of DNA-dependent protein kinase catalytic subunit
IPI:IPI00794296.1	30.4915	22	44.25	44.25	ATP2A2	ATP2A2 110 kDa protein
IPI:IPI00398778.3	17.7104	37	36	36	PLEC1	PLEC1 plectin 1 isoform 10
IPI:IPI00867588.1	11.9982	39	34.49	34.49	FN1	FN1 Isoform 13 of Fibronectin precursor
IPI:IPI00792677.1	60.8173	54	30.68	30.68	TUBA1B	TUBA1B 46 kDa protein
IPI:IPI00333771.1	38.7218	63	27.84	27.84	CALD1	CALD1 Isoform 5 of Caldesmon
IPI:IPI00002520.1	52.7778	64	27.69	27.69	SHMT2	SHMT2 Serine hydroxymethyltransferase, mitochondrial precursor
IPI:IPI00178744.4	31.0751	68	25.81	25.81	ACADVL	ACADVL Isoform 2 of Very long-chain specific acyl-CoA dehydrogenase, mitochondrial precursor
IPI:IPI00827674.1	34.9345	73	24.75	24.75	NCL	NCL Isoform 2 of Nucleolin
IPI:IPI00746655.1	27.4686	78	23.88	23.88	FAM62A	FAM62A Isoform 2 of Extended-synaptotagmin-1
IPI:IPI00182373.2	35.6473	81	23.77	23.77	P4HA2	P4HA2 Isoform IIa of Prolyl 4-hydroxylase subunit alpha-2 precursor
IPI:IPI00759715.1	42.1842	109	18.78	18.78	FH	FH Isoform Cytoplasmic of Fumarate hydratase, mitochondrial precursor
IPI:IPI00031131.4	36.0577	129	16.83	16.83	C20orf3	C20orf3 Adipocyte plasma membrane-associated protein
IPI:IPI00182126.3	21.7544	134	16.46	16.46	FKBP9	FKBP9 FK506-binding protein 9 precursor
IPI:IPI00472171.2	52.5157	135	16.41	16.41	RPL7	RPL7 RPL7 protein
IPI:IPI00843975.1	24.9147	142	15.61	15.61	EZR	EZR Ezrin
IPI:IPI00017895.2	21.3205	143	15.52	15.52	GPD2	GPD2 Isoform 1 of Glycerol-3-phosphate dehydrogenase, mitochondrial precursor
IPI:IPI00157908.4	28.5714	145	15.3	15.3	AIFM1	AIFM1 Isoform 3 of Apoptosis-inducing factor 1, mitochondrial precursor
IPI:IPI00455531.2	42.6621	164	14.09	14	LOC729317;VDAC2	LOC729317;VDAC2 Uncharacterized protein ENSP00000367226
IPI:IPI00556451.2	28.6127	169	13.71	13.7	ETFB	ETFB Isoform 2 of Electron transfer flavoprotein subunit beta
IPI:IPI00651653.1	30.8282	171	21.52	13.52	DDX17	DDX17 Isoform 3 of Probable ATP-dependent RNA helicase DDX17
IPI:IPI00021695.1	15.4213	177	13.23	13.23	ATP2B1	ATP2B1 Isoform D of Plasma membrane calcium-transporting ATPase 1
IPI:IPI00549885.4	35.1906	184	12.76	12.76	PDHB	PDHB Isoform 2 of Pyruvate dehydrogenase E1 component subunit beta, mitochondrial precursor
IPI:IPI00220663.3	21.5066	192	12.32	12.32	HK1	HK1 Isoform 2 of Hexokinase-1
IPI:IPI00873632.1	46.9484	198	12.11	12.11	RAB2A	RAB2A 24 kDa protein
IPI:IPI00215884.4	56.8548	200	12.08	12.08	SFRS1	SFRS1 Isoform ASF-1 of Splicing factor, arginine/serine-rich 1
IPI:IPI00828192.1	10.7091	209	12	12	CD44	CD44 Isoform 17 of CD44 antigen precursor
IPI:IPI00879359.1	45.7143	215	15.63	11.63	-	- 28 kDa protein
IPI:IPI00477150.3	28.7879	216	11.54	11.54	HNRNPD	HNRNPD 36 kDa protein
IPI:IPI00003968.1	37.6658	217	11.54	11.54	NDUFA9	NDUFA9 NADH dehydrogenase [ubiquinone] 1 alpha subcomplex subunit 9, mitochondrial precursor
IPI:IPI00019906.1	30.4833	236	10.7	10.7	BSG	BSG Isoform 2 of Basigin precursor
IPI:IPI00759493.3	32.0809	239	10.61	10.61	SUCLG1	SUCLG1 succinate-CoA ligase, GDP-forming, alpha subunit
IPI:IPI00456969.1	5.74688	245	10.13	10.13	DYNC1H1	DYNC1H1 Cytoplasmic dynein 1 heavy chain 1
IPI:IPI00788836.1	20.4797	247	10.02	10.02	DLAT	DLAT Pyruvate dehydrogenase complex component E2
IPI:IPI00215687.1	22.2408	249	10.01	10.01	GLS	GLS Isoform GAC of Glutaminase kidney isoform, mitochondrial precursor
IPI:IPI00873022.1	6.30542	256	10	10	OPA1	OPA1 118 kDa protein
IPI:IPI00031691.1	41.1458	254	10	10	RPL9	RPL9 60S ribosomal protein L9
IPI:IPI00641719.1	40.3226	251	10	10	SURF4	SURF4 Surfeit 4
IPI:IPI00438229.2	8.26347	252	10	10	TRIM28	TRIM28 Isoform 1 of Transcription intermediary factor 1-beta
IPI:IPI00030363.1	22.7166	267	9.54	9.54	ACAT1	ACAT1 Acetyl-CoA acetyltransferase, mitochondrial precursor
IPI:IPI00790702.1	7.27273	268	9.52	9.52	AP2B1	AP2B1 Beta adaptin subunit
IPI:IPI00217683.2	6.88836	269	9.46	9.46	AKAP12	AKAP12 A-kinase anchor protein 12 isoform 2
IPI:IPI00553164.4	34.2373	272	9.3	9.3	RPSA	RPSA 40S ribosomal protein SA
IPI:IPI00748502.2	30.9227	273	9.28	9.28	CRTAP	CRTAP Cartilage-associated protein precursor
IPI:IPI00301021.3	15.7343	275	9.22	9.22	SSR1	SSR1 Isoform 1 of Translocon-associated protein subunit alpha precursor
IPI:IPI00334190.4	22.7528	280	9.09	9.09	STOML2	STOML2 Stomatin-like protein 2
IPI:IPI00217882.3	11.1913	282	8.8	8.8	SORT1	SORT1 Sortilin precursor
IPI:IPI00018248.1	32.5472	283	8.75	8.75	KDELR2	KDELR2 ER lumen protein retaining receptor 2
IPI:IPI00844040.1	27.3408	285	8.7	8.7	SET	SET Uncharacterized protein SET
IPI:IPI00219685.5	20.7048	286	8.66	8.66	NDUFA13	NDUFA13 cell death-regulatory protein GRIM19
IPI:IPI00218319.3	43.5484	287	14.39	8.65	TPM3	TPM3 Isoform 2 of Tropomyosin alpha-3 chain
IPI:IPI00216613.1	23.7668	288	8.58	8.58	SFPQ	SFPQ Isoform Short of Splicing factor, proline- and glutamine-rich
IPI:IPI00006579.1	26.0355	290	8.51	8.51	COX4I1	COX4I1 Cytochrome c oxidase subunit 4 isoform 1, mitochondrial precursor
IPI:IPI00082310.1	42.0792	289	8.51	8.51	KHDRBS1	KHDRBS1 Isoform 3 of KH domain-containing, RNA-binding, signal transduction-associated protein 1
IPI:IPI00096066.2	14.5833	300	8.16	8.16	SUCLG2	SUCLG2 Succinyl-CoA ligase [GDP-forming] beta-chain, mitochondrial precursor
IPI:IPI00016339.4	40.7407	301	8.26	8.15	RAB5C	RAB5C Ras-related protein Rab-5C
IPI:IPI00218918.5	19.3642	306	8.1	8.1	ANXA1	ANXA1 Annexin A1
IPI:IPI00797864.1	36.2069	312	8.01	8.01	TMED2	TMED2 14 kDa protein
IPI:IPI00873656.1	18.705	314	8	8	2011-09-07	SEPT7 Putative uncharacterized protein DKFZp586I031
IPI:IPI00854676.1	14.9675	316	8	8	FUCA1	FUCA1 53 kDa protein
IPI:IPI00100656.3	16.8831	324	8	8	GPSN2	GPSN2 Isoform 1 of Synaptic glycoprotein SC2
IPI:IPI00555744.6	30	322	8	8	RPL14	RPL14 RPL14 protein
IPI:IPI00871813.1	23.9437	313	10.07	8	VDAC3	VDAC3 31 kDa protein
IPI:IPI00643351.1	21.3904	321	8	8	YBX1	YBX1 Protein
IPI:IPI00884105.1	25	335	7.87	7.87	LAMP1	LAMP1 Lysosome-associated membrane glycoprotein 1 precursor
IPI:IPI00014230.1	40.0709	339	7.77	7.77	C1QBP	C1QBP Complement component 1 Q subcomponent-binding protein, mitochondrial precursor
IPI:IPI00739827.1	9.26829	345	7.7	7.7	LAMP2	LAMP2 Isoform LAMP-2B of Lysosome-associated membrane glycoprotein 2 precursor
IPI:IPI00853306.1	23.6111	344	7.7	7.7	RCN2	RCN2 Uncharacterized protein RCN2
IPI:IPI00299573.12	31.5789	341	7.7	7.7	RPL7A	RPL7A 60S ribosomal protein L7a
IPI:IPI00008986.1	10.4536	351	7.33	7.33	SLC7A5	SLC7A5 Large neutral amino acids transporter small subunit 1
IPI:IPI00782992.3	23.0015	355	7.25	7.25	SRRM2	SRRM2 Isoform 1 of Serine/arginine repetitive matrix protein 2
IPI:IPI00009243.2	6.09442	359	7.16	7.16	LEPR	LEPR Isoform B of Leptin receptor precursor
IPI:IPI00027505.2	10.7824	374	6.68	6.66	ITGAV	ITGAV Isoform 1 of Integrin alpha-V precursor
IPI:IPI00294380.5	17.1875	376	6.59	6.59	PCK2	PCK2 Phosphoenolpyruvate carboxykinase [GTP], mitochondrial precursor
IPI:IPI00217467.3	37.8995	379	6.49	6.49	HIST1H1E	HIST1H1E Histone H1.4
IPI:IPI00787853.2	9.7493	381	6.48	6.48	IMPAD1	IMPAD1 Inositol monophosphatase 3
IPI:IPI00604537.2	30.9859	386	11.63	6.34	TPM1	TPM1 tropomyosin 1 alpha chain isoform 3
IPI:IPI00784614.1	12.2867	387	6.32	6.32	2011-09-09	SEPT9 Isoform 1 of Septin-9
IPI:IPI00328293.2	19.4962	390	6.3	6.3	SRRM1	SRRM1 Uncharacterized protein SRRM1
IPI:IPI00414442.2	7.31225	395	6.23	6.23	CDK5RAP3	CDK5RAP3 Isoform 1 of CDK5 regulatory subunit-associated protein 3
IPI:IPI00644936.1	21.372	396	8.22	6.22	GNAS	GNAS Isoform 3 of Guanine nucleotide-binding protein G(s) subunit alpha isoforms short
IPI:IPI00291646.2	14.9284	399	6.2	6.2	MTHFD1L	MTHFD1L methylenetetrahydrofolate dehydrogenase (NADP+ dependent) 1-like
IPI:IPI00334291.8	11.8436	401	6.17	6.17	LONP1	LONP1 Lon protease homolog
IPI:IPI00552772.2	18.209	408	6.09	6.09	HM13	HM13 Isoform 5 of Minor histocompatibility antigen H13
IPI:IPI00290566.1	11.6906	409	6.08	6.08	TCP1	TCP1 T-complex protein 1 subunit alpha
IPI:IPI00888913.1	22.5	411	6.06	6.06	LOC100131205	LOC100131205 hypothetical protein
IPI:IPI00552072.1	16.5192	412	6.06	6.05	CCT7	CCT7 chaperonin containing TCP1, subunit 7 isoform b
IPI:IPI00218482.2	32.4895	416	6.04	6.04	C21orf33	C21orf33 Isoform Short of ES1 protein homolog, mitochondrial precursor
IPI:IPI00290043.1	13.6961	415	6.04	6.04	ITGA3	ITGA3 Isoform Alpha-3B of Integrin alpha-3 precursor
IPI:IPI00743293.2	9.30232	418	6.03	6.03	RTN3	RTN3 Isoform 1 of Reticulon-3
IPI:IPI00413895.2	8.08383	422	6.01	6.01	GOLGA2	GOLGA2 Golgin subfamily A member 2
IPI:IPI00019359.3	10.2729	421	7.16	6.01	KRT9	KRT9 Keratin, type I cytoskeletal 9
IPI:IPI00549725.6	28.3465	445	6	6	hCG_2015138;PGAM1	hCG_2015138;PGAM1 Phosphoglycerate mutase 1
IPI:IPI00329665.8	46.8254	429	6	6	HIST2H2BF;HIST2H2BA	HIST2H2BF;HIST2H2BA Histone H2B type 2-F
IPI:IPI00215893.8	14.2361	455	6	6	HMOX1	HMOX1 Heme oxygenase 1
IPI:IPI00007676.3	14.4231	448	6	6	HSD17B12	HSD17B12 Estradiol 17-beta-dehydrogenase 12
IPI:IPI00009253.2	13.2203	460	6	6	NAPA	NAPA Alpha-soluble NSF attachment protein
IPI:IPI00872411.1	6.87398	427	6	6	NOMO3;NOMO1	NOMO3;NOMO1 Nodal modulator 3 precursor
IPI:IPI00844348.1	17.3295	433	6	6	PON2	PON2 39 kDa protein
IPI:IPI00337494.7	12.9979	428	6	6	SLC25A24	SLC25A24 Isoform 1 of Calcium-binding mitochondrial carrier protein SCaMC-1
IPI:IPI00879750.1	27.4286	432	6	6	SNRPD3	SNRPD3 19 kDa protein
IPI:IPI00745125.2	10.9091	440	6	6	SOAT1	SOAT1 Sterol O-acyltransferase 1
IPI:IPI00024976.5	39.4366	456	6	6	TOMM22	TOMM22 Mitochondrial import receptor subunit TOM22 homolog
IPI:IPI00796094.1	32.5806	461	5.93	5.93	SLC25A11	SLC25A11 34 kDa protein
IPI:IPI00552590.1	17.0782	463	5.83	5.83	CCT6A	CCT6A chaperonin containing TCP1, subunit 6A isoform b
IPI:IPI00384122.4	12.8767	465	5.74	5.74	DLST	DLST Full-length cDNA 5-PRIME end of clone CS0DB006YE12 of Neuroblastoma of Homo sapiens
IPI:IPI00884082.1	13.8643	468	5.7	5.7	G6PD	G6PD 39 kDa protein
IPI:IPI00888094.1	18.5484	470	5.7	5.7	LOC653658	LOC653658 similar to 40S ribosomal protein S23
IPI:IPI00303954.3	46.6667	474	5.62	5.62	CYB5B	CYB5B cytochrome b5 outer mitochondrial membrane precursor
IPI:IPI00871695.1	16.9811	475	5.53	5.53	DEK	DEK 48 kDa protein
IPI:IPI00793523.1	47.4684	477	5.52	5.52	RPL23A	RPL23A Uncharacterized protein RPL23A
IPI:IPI00000861.1	25.2874	481	5.48	5.48	LASP1	LASP1 Isoform 1 of LIM and SH3 domain protein 1
IPI:IPI00029731.8	31.8182	488	5.25	5.25	RPL35A	RPL35A 60S ribosomal protein L35a
IPI:IPI00550032.1	23.5294	490	5.22	5.22	RPL15;LOC653232	RPL15;LOC653232 Ribosomal protein L15 pseudogene 3
IPI:IPI00026824.2	15.9459	492	5.12	5.12	HMOX2	HMOX2 Heme oxygenase 2
IPI:IPI00792395.2	11.7647	498	5.04	5.04	POR	POR Putative uncharacterized protein DKFZp686G04235
IPI:IPI00796864.1	21.3559	501	4.98	4.98	DPM1	DPM1 Dolichyl-phosphate mannosyltransferase polypeptide 1, catalytic subunit
IPI:IPI00221106.5	9.8324	505	4.88	4.88	SF3B2	SF3B2 splicing factor 3B subunit 2
IPI:IPI00741964.1	26.2069	513	4.59	4.59	hCG_1995786	hCG_1995786 hypothetical protein LOC653147
IPI:IPI00745872.2	8.70279	515	4.51	4.51	ALB	ALB Isoform 1 of Serum albumin precursor
IPI:IPI00217519.3	18.932	520	4.42	4.42	RALA	RALA Ras-related protein Ral-A precursor
IPI:IPI00646415.1	28.1768	527	6.28	4.28	RAB14	RAB14 20 kDa protein
IPI:IPI00219160.3	38.4615	528	4.28	4.28	RPL34	RPL34 60S ribosomal protein L34
IPI:IPI00852708.2	5.85522	531	4.26	4.24	BAT2D1	BAT2D1 HBxAg transactivated protein 2
IPI:IPI00027497.5	7.52688	532	4.24	4.24	GPI	GPI Glucose-6-phosphate isomerase
IPI:IPI00790571.2	10.5932	533	4.21	4.21	CLTA	CLTA Isoform 3 of Clathrin light chain A
IPI:IPI00216293.6	22.5589	537	4.18	4.18	TST	TST Thiosulfate sulfurtransferase
IPI:IPI00008527.3	57.0175	539	4.17	4.17	RPLP1	RPLP1 60S acidic ribosomal protein P1
IPI:IPI00792207.1	15.6673	542	6.13	4.13	ALDH2	ALDH2 Mitochondrial aldehyde dehydrogenase 2 variant (Fragment)
IPI:IPI00552873.2	49.2188	543	4.13	4.13	HIST1H2AK;HIST1H2AJ;HIST1H2AG;HIST1H2AM;HIST1H2AI;HIST1H2AL	HIST1H2AK;HIST1H2AJ;HIST1H2AG;HIST1H2AM;HIST1H2AI;HIST1H2AL Histone H2A type 1-J
IPI:IPI00009680.3	20.1807	546	4.09	4.09	MRPL44	MRPL44 39S ribosomal protein L44, mitochondrial precursor
IPI:IPI00302850.4	47.8992	548	4.09	4.09	SNRPD1	SNRPD1 Small nuclear ribonucleoprotein Sm D1
IPI:IPI00023122.1	16.4114	552	4.08	4.08	PDLIM7	PDLIM7 Isoform 1 of PDZ and LIM domain protein 7
IPI:IPI00289535.6	11.0204	551	4.08	4.08	PMPCB	PMPCB Mitochondrial-processing peptidase subunit beta, mitochondrial precursor
IPI:IPI00329355.3	14.4578	553	6.08	4.07	HNRNPAB	HNRNPAB Isoform 1 of Heterogeneous nuclear ribonucleoprotein A/B
IPI:IPI00008438.1	44.2424	559	4.06	4.06	RPS10	RPS10 40S ribosomal protein S10
IPI:IPI00328342.5	5.68369	562	4.05	4.05	SLC4A7	SLC4A7 Isoform 1 of Sodium bicarbonate cotransporter 3
IPI:IPI00293616.3	6.9697	565	6.03	4.03	DDX3Y;LOC100130220	DDX3Y;LOC100130220 ATP-dependent RNA helicase DDX3Y
IPI:IPI00607610.1	30.5085	569	4.03	4.03	FAM36A	FAM36A Isoform 1 of Protein FAM36A
IPI:IPI00792100.1	18.4426	572	4.02	4.02	C14orf166	C14orf166 CLE
IPI:IPI00607744.3	8.63724	573	4.02	4.02	DNAJC11	DNAJC11 Isoform 2 of DnaJ homolog subfamily C member 11
IPI:IPI00856038.1	30.7563	570	9.32	4.02	HNRNPR	HNRNPR Heterogeneous nuclear ribonucleoprotein-R2
IPI:IPI00299254.3	5.16393	575	4.02	4.01	EIF5B	EIF5B Eukaryotic translation initiation factor 5B
IPI:IPI00783682.1	11.0256	578	4.01	4.01	NT5DC2	NT5DC2 Isoform 4 of 5'-nucleotidase domain-containing protein 2
IPI:IPI00009794.1	14.3678	574	4.03	4.01	SDF4	SDF4 stromal cell derived factor 4 precursor
IPI:IPI00015476.1	15.2256	576	4.01	4.01	SLC1A4	SLC1A4 Neutral amino acid transporter A
IPI:IPI00012828.3	10.3774	618	4	4	ACAA1	ACAA1 3-ketoacyl-CoA thiolase, peroxisomal precursor
IPI:IPI00873817.1	4.8583	650	4	4	ALDH9A1	ALDH9A1 4-trimethylaminobutyraldehyde dehydrogenase
IPI:IPI00793489.1	16.8317	626	4	4	C15orf24	C15orf24 22 kDa protein
IPI:IPI00028387.3	28.9809	597	4	4	C20orf116	C20orf116 Isoform 1 of Uncharacterized protein C20orf116 precursor
IPI:IPI00748151.2	5.59006	630	4	4	C2orf30	C2orf30 Isoform 1 of XTP3-transactivated gene B protein precursor
IPI:IPI00647677.1	16.9903	604	4	4	CAPZB	CAPZB Capping protein (Actin filament) muscle Z-line, beta
IPI:IPI00010320.1	15.1351	677	4	4	CBX1	CBX1 Chromobox protein homolog 1
IPI:IPI00297579.4	15.3005	637	4	4	CBX3;LOC653972	CBX3;LOC653972 Chromobox protein homolog 3
IPI:IPI00872746.1	7.07434	600	4	4	CD97	CD97 Uncharacterized protein CD97 (Fragment)
IPI:IPI00026570.2	24.3478	640	4	4	COX7A2	COX7A2 Cytochrome c oxidase polypeptide VIIa-liver/heart, mitochondrial precursor
IPI:IPI00009407.8	19.469	679	4	4	DAD1	DAD1 Dolichyl-diphosphooligosaccharide--protein glycosyltransferase subunit DAD1
IPI:IPI00845388.1	19.5946	624	4	4	DSTN	DSTN destrin isoform b
IPI:IPI00867558.1	8.29016	654	4	4	FADS2	FADS2 Isoform 3 of Fatty acid desaturase 2
IPI:IPI00007052.6	17.7632	681	4	4	FIS1	FIS1 Mitochondrial fission 1 protein
IPI:IPI00293088.5	10.084	595	4	4	GAA	GAA Lysosomal alpha-glucosidase precursor
IPI:IPI00011604.1	17.341	676	4	4	GCSH;LOC730107	GCSH;LOC730107 Glycine cleavage system H protein, mitochondrial precursor
IPI:IPI00216492.1	10.574	582	6	4	HNRNPH3	HNRNPH3 Isoform 2 of Heterogeneous nuclear ribonucleoprotein H3
IPI:IPI00030702.1	8.46994	611	4	4	IDH3A	IDH3A Isoform 1 of Isocitrate dehydrogenase [NAD] subunit alpha, mitochondrial precursor
IPI:IPI00300620.3	23.2	666	4	4	IFITM1	IFITM1 Interferon-induced transmembrane protein 1
IPI:IPI00785171.1	5.43735	658	4	4	KIAA1715	KIAA1715 Isoform 2 of Protein lunapark
IPI:IPI00852693.1	4.39883	656	4	4	LMF2	LMF2 Isoform 2 of Lipase maturation factor 2
IPI:IPI00175098.6	25.9574	596	4	4	LOC285176	LOC285176 similar to ribosomal protein L10
IPI:IPI00334005.6	11.0448	633	4	4	MFGE8	MFGE8 milk fat globule-EGF factor 8 protein isoform b
IPI:IPI00639812.1	24.0964	662	4	4	MGST3	MGST3 Microsomal glutathione S-transferase 3
IPI:IPI00792565.1	14.6919	627	4	4	MPDU1	MPDU1 My008 protein
IPI:IPI00642780.2	25.2174	661	4	4	MRCL3	MRCL3 13 kDa protein
IPI:IPI00852855.1	12.0833	623	4	4	MRPL28	MRPL28 Mitochondrial ribosomal protein L28
IPI:IPI00332499.1	9.49367	586	4.02	4	NASP	NASP nuclear autoantigenic sperm protein isoform 1
IPI:IPI00019380.1	4.05063	616	4	4	NCBP1	NCBP1 Nuclear cap-binding protein subunit 1
IPI:IPI00103509.4	15.3846	609	4	4	NDUFA10	NDUFA10 NADH dehydrogenase ubiquinone 1 alpha subcomplex
IPI:IPI00021453.1	7.07395	642	4	4	PPAP2B	PPAP2B Lipid phosphate phosphohydrolase 3
IPI:IPI00399307.2	7.73694	665	4	4	PRCP	PRCP prolylcarboxypeptidase isoform 2 preproprotein
IPI:IPI00549672.2	7.1618	664	4	4	PSMD13	PSMD13 HSPC027
IPI:IPI00384420.1	9.30626	606	4	4	PSMD2	PSMD2 P67
IPI:IPI00376503.2	36.3924	589	4	4	PYCR1	PYCR1 pyrroline-5-carboxylate reductase 1 isoform 2
IPI:IPI00759828.1	13.2492	629	4	4	QKI	QKI Isoform 5 of Protein quaking
IPI:IPI00176681.1	33.0275	670	4	4	RP3-405J24.3	RP3-405J24.3 Novel protein similar to cytochrome c oxidase subunit VIa polypeptide 1 COX6A1
IPI:IPI00792410.1	44.7761	628	4	4	RPL38	RPL38 8 kDa protein
IPI:IPI00025091.3	17.0886	613	4	4	RPS11	RPS11 40S ribosomal protein S11
IPI:IPI00299468.3	9.47075	635	4	4	SCD	SCD Acyl-CoA desaturase
IPI:IPI00021888.5	12.7932	590	4	4	SLC39A7	SLC39A7 Zinc transporter SLC39A7
IPI:IPI00871501.1	9.09091	601	4	4	SLC44A1	SLC44A1 Uncharacterized protein SLC44A1
IPI:IPI00796942.1	37.5	602	4	4	SNAP23	SNAP23 12 kDa protein
IPI:IPI00877103.1	10.1045	599	4	4	SNRPB	SNRPB Uncharacterized protein SNRPB
IPI:IPI00790432.1	31.3954	657	4	4	SRP14	SRP14 10 kDa protein
IPI:IPI00165041.5	12.2759	587	4	4	TCOF1	TCOF1 Treacher Collins-Franceschetti syndrome 1 isoform a
IPI:IPI00220709.3	44.7183	579	17.46	4	TPM2	TPM2 Isoform 2 of Tropomyosin beta chain
IPI:IPI00031583.4	7.09147	585	4.03	4	USO1	USO1 Putative uncharacterized protein DKFZp451D234
IPI:IPI00795618.1	6.05239	689	3.71	3.71	MYO1B	MYO1B 128 kDa protein
IPI:IPI00397701.3	12.3288	695	3.7	3.7	LOC729903	LOC729903 Uncharacterized protein ENSP00000344777
IPI:IPI00005613.3	35.8333	691	3.7	3.7	U2AF1	U2AF1 Splicing factor U2AF 35 kDa subunit
IPI:IPI00307162.2	9.87654	698	3.62	3.61	VCL	VCL Isoform 2 of Vinculin
IPI:IPI00827920.1	7.49186	699	3.56	3.56	FAM62B	FAM62B Isoform 1 of Extended synaptotagmin-2
IPI:IPI00829992.1	17.5287	700	3.55	3.53	MYO1C	MYO1C myosin IC isoform b
IPI:IPI00419266.1	19.4805	702	3.52	3.52	NDUFA6	NDUFA6 NADH dehydrogenase (ubiquinone) 1 alpha subcomplex, 6, 14kDa
IPI:IPI00000980.1	36.3636	705	3.42	3.42	TOMM7	TOMM7 Mitochondrial import receptor subunit TOM7 homolog
IPI:IPI00554703.1	11.3346	707	3.4	3.4	PIGS	PIGS Isoform 2 of GPI transamidase component PIG-S
IPI:IPI00639931.1	11.3924	712	3.3	3.3	CAP1	CAP1 Adenylyl cyclase-associated protein
IPI:IPI00604451.1	11.0429	711	3.3	3.3	OS9	OS9 amplified in osteosarcoma isoform 4 precursor
IPI:IPI00853433.1	22.6601	713	3.24	3.24	ATP6V1E1	ATP6V1E1 24 kDa protein
IPI:IPI00465260.5	8.93333	714	3.24	3.23	GARS	GARS 85 kDa protein
IPI:IPI00470610.4	16.875	715	3.22	3.22	PYCR2	PYCR2 Pyrroline-5-carboxylate reductase 2
IPI:IPI00102685.1	10.559	717	3.12	3.12	MYADM	MYADM Myeloid-associated differentiation marker
IPI:IPI00306719.6	13.7405	719	3.1	3.1	CHID1	CHID1 Isoform 1 of Chitinase domain-containing protein 1 precursor
IPI:IPI00027463.1	35.5556	721	3.08	3.08	S100A6	S100A6 Protein S100-A6
IPI:IPI00307092.2	8.64	728	3.04	3.04	KARS	KARS Lysyl-tRNA synthetase
IPI:IPI00464979.4	6.91145	731	3	3	SUCLA2	SUCLA2 Isoform 1 of Succinyl-CoA ligase [ADP-forming] beta-chain, mitochondrial precursor
IPI:IPI00216153.7	25.5172	732	2.96	2.96	RPS15	RPS15 40S ribosomal protein S15
IPI:IPI00797830.3	7.42082	734	2.93	2.93	SMARCC1	SMARCC1 SWI/SNF related, matrix associated, actin dependent regulator of chromatin, subfamily c, member 1
IPI:IPI00456008.1	35.3448	736	2.89	2.89	ATP5J	ATP5J ATP synthase, H+ transporting, mitochondrial F0 complex, subunit F6 isoform b precursor
IPI:IPI00789834.1	30.2632	738	2.89	2.89	MRPS35	MRPS35 9 kDa protein
IPI:IPI00847172.1	19.5266	737	2.89	2.89	TSPO	TSPO translocator protein isoform PBR
IPI:IPI00026089.3	5.44479	740	2.85	2.85	SF3B1	SF3B1 Splicing factor 3B subunit 1
IPI:IPI00793389.1	12.0192	742	2.82	2.82	NAP1L1	NAP1L1 25 kDa protein
IPI:IPI00215888.4	9.23994	741	2.82	2.82	SRP72	SRP72 Signal recognition particle 72 kDa protein
IPI:IPI00296197.2	13.8829	746	2.66	2.66	SIL1	SIL1 Nucleotide exchange factor SIL1 precursor
IPI:IPI00794566.1	4.81013	747	2.65	2.65	SLMAP	SLMAP Isoform 2 of Sarcolemmal membrane-associated protein
IPI:IPI00219622.3	18.8034	753	2.55	2.55	PSMA2	PSMA2 Proteasome subunit alpha type-2
IPI:IPI00031517.1	6.09013	756	2.51	2.51	MCM6	MCM6 DNA replication licensing factor MCM6
IPI:IPI00791364.1	24.5098	757	2.51	2.51	PDIA5	PDIA5 23 kDa protein
IPI:IPI00554617.1	11.875	760	2.46	2.46	TPP1	TPP1 Isoform 2 of Tripeptidyl-peptidase 1 precursor
IPI:IPI00646512.1	8.10234	764	2.4	2.4	RBBP7	RBBP7 Retinoblastoma binding protein 7
IPI:IPI00216770.1	5.16796	765	2.32	2.32	PSMC4	PSMC4 Isoform 2 of 26S protease regulatory subunit 6B
IPI:IPI00020075.4	11.1111	767	2.28	2.28	ABHD10	ABHD10 Abhydrolase domain-containing protein 10, mitochondrial precursor
IPI:IPI00004655.1	10.4651	768	2.26	2.26	FRG1	FRG1 Protein FRG1
IPI:IPI00744711.2	16.092	769	2.35	2.25	PNPT1	PNPT1 Polyribonucleotide nucleotidyltransferase 1, mitochondrial precursor
IPI:IPI00029760.1	9.2233	772	2.24	2.24	FGF4	FGF4 Fibroblast growth factor 4 precursor
IPI:IPI00646015.1	9.375	773	2.23	2.23	ACOT9	ACOT9 acyl-Coenzyme A thioesterase 2, mitochondrial isoform a
IPI:IPI00015826.2	15.1762	777	2.2	2.2	ABCB10	ABCB10 ATP-binding cassette sub-family B member 10, mitochondrial precursor
IPI:IPI00185374.4	4.38596	781	2.19	2.19	PSMD12	PSMD12 26S proteasome non-ATPase regulatory subunit 12
IPI:IPI00646721.1	4.41989	780	2.19	2.19	USP7	USP7 Ubiquitin carboxyl-terminal hydrolase
IPI:IPI00100199.4	9.79021	783	2.18	2.18	CYBRD1	CYBRD1 Cytochrome b reductase 1
IPI:IPI00152505.1	13.2692	782	2.18	2.18	SLC2A14;SLC2A3	SLC2A14;SLC2A3 Isoform 1 of Solute carrier family 2, facilitated glucose transporter member 14
IPI:IPI00216804.1	5.6266	786	2.17	2.17	LUC7L2	LUC7L2 Isoform 2 of Putative RNA-binding protein Luc7-like 2
IPI:IPI00844115.1	8.29987	788	2.15	2.15	DNAJC10	DNAJC10 Isoform 2 of DnaJ homolog subfamily C member 10 precursor
IPI:IPI00335161.4	14.3451	790	2.15	2.15	RETSAT	RETSAT Isoform 2 of All-trans-retinol 13,14-reductase precursor
IPI:IPI00021417.3	9.75	789	2.15	2.15	SART1	SART1 U4/U6.U5 tri-snRNP-associated protein 1
IPI:IPI00816464.1	34.9206	792	2.64	2.14	TMSB4X	TMSB4X TMSB4X protein (Fragment)
IPI:IPI00876845.1	4.38312	794	2.13	2.13	MIA3	MIA3 similar to melanoma inhibitory activity 3 isoform 23
IPI:IPI00011635.3	5.56701	797	2.12	2.12	BCL2L13	BCL2L13 Isoform 2 of Bcl-2-like 13 protein
IPI:IPI00549521.3	6.23229	796	2.12	2.12	SLC44A2	SLC44A2 Isoform 1 of Choline transporter-like protein 2
IPI:IPI00006142.3	17.7215	798	2.11	2.11	ARMCX2	ARMCX2 Armadillo repeat-containing X-linked protein 2
IPI:IPI00017592.1	4.60081	800	2.1	2.1	LETM1	LETM1 Leucine zipper-EF-hand-containing transmembrane protein 1, mitochondrial precursor
IPI:IPI00216192.3	9.01034	802	2.09	2.09	CLPB	CLPB Isoform 2 of Caseinolytic peptidase B protein homolog
IPI:IPI00643885.1	3.77778	801	2.15	2.09	CUL4B	CUL4B Uncharacterized protein CUL4B
IPI:IPI00873607.2	10.1351	806	2.08	2.08	TXNDC14	TXNDC14 Isoform 1 of Thioredoxin domain-containing protein 14 precursor
IPI:IPI00003870.1	20.9386	812	2.07	2.07	CLPP	CLPP Putative ATP-dependent Clp protease proteolytic subunit, mitochondrial precursor
IPI:IPI00736943.1	7.69779	807	2.07	2.07	CUX1	CUX1 Isoform 5 of Homeobox protein cut-like 1
IPI:IPI00030320.4	12.4224	811	2.07	2.07	DDX6	DDX6 Probable ATP-dependent RNA helicase DDX6
IPI:IPI00789428.1	8.76191	808	2.07	2.07	MCCC2	MCCC2 Isoform 2 of Methylcrotonoyl-CoA carboxylase beta chain, mitochondrial precursor
IPI:IPI00794956.2	6.23053	810	2.07	2.07	SCFD1	SCFD1 Uncharacterized protein SCFD1
IPI:IPI00329791.9	13.2752	813	2.06	2.06	DDX46	DDX46 cDNA FLJ78679, highly similar to Homo sapiens DEAD (Asp-Glu-Ala-Asp) box polypeptide 46 (DDX46), mRNA
IPI:IPI00103027.4	13.2924	817	2.06	2.06	LOC26010	LOC26010 Isoform 2 of SPATS2-like protein
IPI:IPI00745010.1	3.30538	816	2.06	2.06	MED12	MED12 TNRC11 protein
IPI:IPI00241860.4	6.73212	818	2.06	2.06	MIPEP	MIPEP Mitochondrial intermediate peptidase, mitochondrial precursor
IPI:IPI00873055.1	4.75059	819	2.06	2.06	TES	TES 48 kDa protein
IPI:IPI00795990.1	5.79196	814	2.06	2.06	TJP1	TJP1 Putative uncharacterized protein DKFZp686A1195
IPI:IPI00386072.3	5.76923	821	2.05	2.05	ALG2	ALG2 Isoform 1 of Alpha-1,3-mannosyltransferase ALG2
IPI:IPI00827610.1	5.44872	824	2.04	2.04	ACOX3	ACOX3 Isoform 2 of Peroxisomal acyl-coenzyme A oxidase 3
IPI:IPI00430622.1	6.90691	823	2.07	2.04	SPG20	SPG20 Spartin
IPI:IPI00022431.1	17.7112	830	2.03	2.03	AHSG	AHSG Alpha-2-HS-glycoprotein precursor
IPI:IPI00887040.1	12.973	834	2.03	2.03	LOC100133211	LOC100133211 hypothetical protein
IPI:IPI00025049.1	7.58123	839	2.03	2.03	M6PR	M6PR Cation-dependent mannose-6-phosphate receptor precursor
IPI:IPI00789962.2	7.07071	832	2.03	2.03	MGRN1	MGRN1 Zinc finger, RING-type domain containing protein
IPI:IPI00008495.4	6.10022	841	2.03	2.03	MT-ND4	MT-ND4 NADH-ubiquinone oxidoreductase chain 4
IPI:IPI00291922.2	7.46888	838	2.03	2.03	PSMA5	PSMA5 Proteasome subunit alpha type-5
IPI:IPI00018364.2	20.765	829	2.16	2.03	RAP2B	RAP2B Ras-related protein Rap-2b precursor
IPI:IPI00796934.2	25.7862	831	2.03	2.03	RPL29P4;RPL29	RPL29P4;RPL29 cDNA FLJ78093, highly similar to Homo sapiens ribosomal protein L29 (RPL29), mRNA
IPI:IPI00789163.1	13.8122	836	2.03	2.03	TMEM119	TMEM119 19 kDa protein
IPI:IPI00009346.1	32.1429	840	2.03	2.03	TMEM14C	TMEM14C Transmembrane protein 14C
IPI:IPI00419856.1	3.04397	833	2.03	2.03	TNPO2	TNPO2 Transportin 2
IPI:IPI00185503.4	5.82878	847	2.02	2.02	ABCD3	ABCD3 Isoform 2 of ATP-binding cassette sub-family D member 3
IPI:IPI00328391.3	4.10959	854	2.02	2.02	GALNT7	GALNT7 N-acetylgalactosaminyltransferase 7
IPI:IPI00299506.9	11.0132	846	2.02	2.02	GFPT1	GFPT1 Isoform 2 of Glucosamine--fructose-6-phosphate aminotransferase [isomerizing] 1
IPI:IPI00514983.3	2.0979	853	2.02	2.02	HSPH1	HSPH1 Isoform Alpha of Heat shock protein 105 kDa
IPI:IPI00847689.1	6.52174	851	2.02	2.02	HTATIP2	HTATIP2 HIV-1 Tat interactive protein 2, 30kDa isoform a
IPI:IPI00000811.2	18.8285	850	2.02	2.02	PSMB6	PSMB6 Proteasome subunit beta type-6 precursor
IPI:IPI00011603.2	4.11985	856	2.02	2.02	PSMD3	PSMD3 26S proteasome non-ATPase regulatory subunit 3
IPI:IPI00440932.1	8.18071	860	2.01	2.01	ADAM9	ADAM9 Isoform 1 of ADAM 9 precursor
IPI:IPI00000643.1	14.6919	868	2.01	2.01	BAG2	BAG2 BAG family molecular chaperone regulator 2
IPI:IPI00644231.3	5.34717	857	2.06	2.01	CYFIP1	CYFIP1 Isoform 1 of Cytoplasmic FMR1-interacting protein 1
IPI:IPI00335130.5	8.65385	861	2.01	2.01	MRPL37	MRPL37 Mitochondrial ribosomal protein L37
IPI:IPI00784764.1	6.50888	865	2.01	2.01	SLC30A1	SLC30A1 solute carrier family 30 (zinc transporter), member 1
IPI:IPI00017842.1	12.3746	862	2.01	2.01	TP53I11	TP53I11 Putative uncharacterized protein (Fragment)
IPI:IPI00033217.3	8.63931	926	2	2	AASS	AASS Alpha-aminoadipic semialdehyde synthase, mitochondrial precursor
IPI:IPI00027701.3	12.1359	1057	2	2	ACADS	ACADS Short-chain specific acyl-CoA dehydrogenase, mitochondrial precursor
IPI:IPI00749250.2	6.51629	959	2	2	ACTR2	ACTR2 45 kDa protein
IPI:IPI00556385.1	4.42656	941	2	2	ADPGK	ADPGK Isoform 1 of ADP-dependent glucokinase
IPI:IPI00002506.1	20.679	947	2	2	ALG5	ALG5 Dolichyl-phosphate beta-glucosyltransferase
IPI:IPI00016621.7	8.08511	878	5.42	2	AP2A2	AP2A2 Adaptor-related protein complex 2, alpha 2 subunit variant (Fragment)
IPI:IPI00719680.1	3.53909	937	2	2	AP3D1	AP3D1 Isoform 5 of AP-3 complex subunit delta-1
IPI:IPI00877964.1	11.5727	896	2.01	2	APOL2	APOL2 Apolipoprotein-L2
IPI:IPI00555659.11	6.2982	907	2	2	ATG9A	ATG9A Isoform 2 of Autophagy-related protein 9A
IPI:IPI00555989.1	1.96604	1027	2	2	ATP11C	ATP11C Isoform 3 of Probable phospholipid-transporting ATPase IG
IPI:IPI00793333.1	12.605	1100	2	2	ATP1B3	ATP1B3 14 kDa protein
IPI:IPI00796559.1	6.36364	1096	2	2	ATP5G1	ATP5G1 11 kDa protein
IPI:IPI00034159.1	3.4188	1149	2	2	ATP6V0D1	ATP6V0D1 Vacuolar proton pump subunit d 1
IPI:IPI00883782.1	7.08812	914	2	2	ATXN2L	ATXN2L ataxin 2 related protein isoform E
IPI:IPI00014266.1	9.36639	912	2	2	BRD3	BRD3 Isoform 1 of Bromodomain-containing protein 3
IPI:IPI00026241.1	12.7778	989	2	2	BST2	BST2 Bone marrow stromal antigen 2 precursor
IPI:IPI00789616.2	16.7702	1017	2	2	C19orf25	C19orf25 Isoform 2 of UPF0449 protein C19orf25
IPI:IPI00303753.5	4.7619	1123	2	2	C1orf163	C1orf163 Hcp beta-lactamase-like protein C1orf163
IPI:IPI00855720.1	9.28074	1009	2	2	C1orf27	C1orf27 Isoform 2 of Protein odr-4 homolog
IPI:IPI00014812.1	13.7931	1163	2	2	C1orf51;MRPS21	C1orf51;MRPS21 Mitochondrial 28S ribosomal protein S21
IPI:IPI00061492.3	13.6752	1053	2	2	C7orf30	C7orf30 Uncharacterized protein C7orf30
IPI:IPI00307547.1	6.80272	1122	2	2	C9orf46	C9orf46 Uncharacterized protein C9orf46
IPI:IPI00011285.1	4.34174	1066	2	2	CAPN1	CAPN1 Calpain-1 catalytic subunit
IPI:IPI00794720.1	7.45342	1014	2	2	CAPNS1	CAPNS1 34 kDa protein
IPI:IPI00873113.1	6.29371	1081	2	2	CAPZA2	CAPZA2 Uncharacterized protein CAPZA2
IPI:IPI00024662.1	15.1832	885	4	2	CBX5	CBX5 Chromobox protein homolog 5
IPI:IPI00185975.3	7.87879	1047	2	2	CCDC109A	CCDC109A Isoform 2 of Coiled-coil domain-containing protein 109A
IPI:IPI00178611.5	4.46429	1141	2	2	CCDC109B	CCDC109B Coiled-coil domain-containing protein 109B
IPI:IPI00032150.3	2.69663	1150	2	2	CDS2	CDS2 Isoform 1 of Phosphatidate cytidylyltransferase 2
IPI:IPI00215928.4	6.97674	1139	2	2	CETN2	CETN2 Centrin-2
IPI:IPI00739099.2	17.3449	899	2	2	COL5A2	COL5A2 Collagen alpha-2(V) chain precursor
IPI:IPI00002557.1	2.98507	898	2.01	2	COPG2	COPG2 Coatomer subunit gamma-2
IPI:IPI00873988.1	10.0671	1077	2	2	CORO7;Magmas	CORO7;Magmas Uncharacterized protein CORO7
IPI:IPI00093057.6	1.98238	1147	2	2	CPOX	CPOX Coproporphyrinogen III oxidase, mitochondrial precursor
IPI:IPI00514595.2	10.2479	918	2	2	CRAT	CRAT Isoform 2 of Carnitine O-acetyltransferase
IPI:IPI00873102.1	2.60663	1082	2	2	CRELD1	CRELD1 Uncharacterized protein CRELD1
IPI:IPI00874075.1	21.875	1005	2	2	CRYZ	CRYZ Uncharacterized protein CRYZ (Fragment)
IPI:IPI00219147.4	13.8614	883	4	2	CSDA	CSDA Isoform 2 of DNA-binding protein A
IPI:IPI00220647.2	5.2795	1133	2	2	CTGF	CTGF Isoform 2 of Connective tissue growth factor precursor
IPI:IPI00218433.5	5.12821	1137	2	2	CYBA	CYBA Cytochrome b-245 light chain
IPI:IPI00872620.1	8.05369	1084	2	2	DC2	DC2 17 kDa protein
IPI:IPI00015799.2	5.94262	994	2	2	DGAT1;LOC727765	DGAT1;LOC727765 Diacylglycerol O-acyltransferase 1
IPI:IPI00607888.2	17.9153	968	2	2	DHRSX	DHRSX 34 kDa protein
IPI:IPI00063408.7	2.06746	1052	2	2	DHTKD1	DHTKD1 Probable 2-oxoglutarate dehydrogenase E1 component DHKTD1, mitochondrial precursor
IPI:IPI00006713.1	5.35714	897	2.01	2	DNAJC3	DNAJC3 Isoform 1 of DnaJ homolog subfamily C member 3 precursor
IPI:IPI00470711.4	4.99391	973	2	2	EFR3A	EFR3A Isoform 1 of Protein EFR3 homolog A
IPI:IPI00647118.1	11.0236	1022	2	2	EIF1AY	EIF1AY Uncharacterized protein EIF1AY
IPI:IPI00012795.3	5.53846	1064	2	2	EIF3I	EIF3I Eukaryotic translation initiation factor 3 subunit I
IPI:IPI00871394.1	8.15047	932	2	2	ENAH	ENAH 72 kDa protein
IPI:IPI00446377.1	6.90537	882	4	2	ENG	ENG cDNA FLJ41744 fis, clone HSYRA2005496, highly similar to ENDOGLIN
IPI:IPI00455179.1	17.8082	942	2	2	ETFDH	ETFDH Isoform 2 of Electron transfer flavoprotein-ubiquinone oxidoreductase, mitochondrial precursor
IPI:IPI00879259.1	9.00763	930	2	2	EWSR1	EWSR1 Ewing sarcoma breakpoint region 1
IPI:IPI00028040.1	4.26966	1056	2	2	FADS3	FADS3 Fatty acid desaturase 3
IPI:IPI00254338.2	3.21888	1130	2	2	FAM134C	FAM134C Protein FAM134C
IPI:IPI00017331.1	11.8483	1062	2	2	FKBP14	FKBP14 FK506-binding protein 14 precursor
IPI:IPI00218775.2	5.25164	984	2	2	FKBP5	FKBP5 FK506-binding protein 5
IPI:IPI00827631.1	9.2437	1010	2	2	FLOT1	FLOT1 Flotillin 1
IPI:IPI00798122.2	2.06677	1092	2	2	FNDC3B	FNDC3B Isoform 2 of Fibronectin type III domain-containing protein 3B
IPI:IPI00793129.1	9.74359	1015	2	2	G6PC3	G6PC3 22 kDa protein
IPI:IPI00385086.3	8.21429	1035	2	2	GLT8D1	GLT8D1 Uncharacterized protein GLT8D1
IPI:IPI00027240.7	13.2353	1154	2	2	GNG5	GNG5 Guanine nucleotide-binding protein G(I)/G(S)/G(O) subunit gamma-5 precursor
IPI:IPI00743931.2	1.76991	1106	2	2	GORASP2	GORASP2 Isoform 1 of Golgi reassembly-stacking protein 2
IPI:IPI00180434.3	10.8235	923	2	2	GRAMD1A	GRAMD1A Isoform 1 of GRAM domain-containing protein 1A
IPI:IPI00759575.1	10.2296	917	2	2	GSR	GSR Isoform Cytoplasmic of Glutathione reductase, mitochondrial precursor
IPI:IPI00642816.2	12.7907	1108	2	2	hCG_1781062;SRP9	hCG_1781062;SRP9 Signal recognition particle 9 kDa protein
IPI:IPI00177716.7	18.75	884	4	2	HMGA1	HMGA1 Isoform HMG-Y of High mobility group protein HMG-I/HMG-Y
IPI:IPI00219097.4	12.4402	983	2	2	HMGB2	HMGB2 High mobility group protein B2
IPI:IPI00297284.1	6.09756	1039	2	2	IGFBP2	IGFBP2 Insulin-like growth factor-binding protein 2 precursor
IPI:IPI00007402.3	1.44509	1169	2	2	IPO7	IPO7 Importin-7
IPI:IPI00641394.1	11.3821	1111	2	2	KDSR	KDSR 14 kDa protein
IPI:IPI00328522.5	3.57143	1121	2	2	KTELC1	KTELC1 KTEL motif-containing protein 1
IPI:IPI00749059.4	6.92771	960	2	2	LACTB	LACTB 37 kDa protein
IPI:IPI00735310.1	1.65198	961	2	2	LAMA4	LAMA4 Isoform 2 of Laminin subunit alpha-4 precursor
IPI:IPI00409593.1	7.68278	910	2	2	LMO7	LMO7 Isoform 4 of LIM domain only protein 7
IPI:IPI00246625.4	9.43396	1131	2	2	LOC100130794	LOC100130794 similar to NADH dehydrogenase [ubiquinone] iron-sulfur protein 5
IPI:IPI00186338.1	13.9535	1140	2	2	LOC645870	LOC645870 similar to barrier-to-autointegration factor
IPI:IPI00176637.5	3.36391	1142	2	2	LOC728350;EIF2S2	LOC728350;EIF2S2 Uncharacterized protein ENSP00000249480
IPI:IPI00294839.6	2.71318	1042	2	2	LOXL2;ENTPD4	LOXL2;ENTPD4 Lysyl oxidase homolog 2 precursor
IPI:IPI00171626.3	2.80899	1143	2	2	LPCAT1	LPCAT1 1-acylglycerophosphocholine O-acyltransferase 1
IPI:IPI00398794.2	1.19427	1032	2	2	LTBP3	LTBP3 Isoform 2 of Latent-transforming growth factor beta-binding protein 3 precursor
IPI:IPI00789807.1	16.4835	1101	2	2	MAGOHB	MAGOHB 11 kDa protein
IPI:IPI00844511.1	3.67534	953	2	2	MAN1A1	MAN1A1 Mannosyl-oligosaccharide 1,2-alpha-mannosidase IA
IPI:IPI00030919.3	11.2903	1055	2	2	MAP2K1IP1	MAP2K1IP1 Mitogen-activated protein kinase kinase 1-interacting protein 1
IPI:IPI00641181.5	25.1282	1025	2	2	MARCKSL1	MARCKSL1 MARCKS-related protein
IPI:IPI00008240.2	3.11111	999	2	2	MARS	MARS Methionyl-tRNA synthetase, cytoplasmic
IPI:IPI00291005.8	3.59281	1129	2	2	MDH1	MDH1 Malate dehydrogenase, cytoplasmic
IPI:IPI00883788.1	3.88693	1073	2	2	METTL9	METTL9 PAP1
IPI:IPI00103940.4	3.73626	1050	2	2	MFSD10	MFSD10 Major facilitator superfamily domain-containing protein 10
IPI:IPI00607763.1	15.1408	969	2	2	MINPP1	MINPP1 Isoform 3 of Multiple inositol polyphosphate phosphatase 1 precursor
IPI:IPI00218398.5	3.2646	1045	2	2	MMP14	MMP14 Matrix metalloproteinase-14 precursor
IPI:IPI00303280.4	2.77778	1124	2	2	MPP6	MPP6 MAGUK p55 subfamily member 6
IPI:IPI00023958.1	17.0455	1058	2	2	MPV17	MPV17 Protein Mpv17
IPI:IPI00760547.1	5.59701	1020	2	2	MPZL1	MPZL1 Isoform 2 of Myelin protein zero-like protein 1 precursor
IPI:IPI00031485.1	23.5294	1054	2	2	MRP63	MRP63 Mitochondrial ribosomal protein 63
IPI:IPI00807606.1	18.3206	955	2	2	MRPL30	MRPL30 Isoform 3 of 39S ribosomal protein L30, mitochondrial precursor
IPI:IPI00794240.1	3.0303	1099	2	2	MRPL39	MRPL39 34 kDa protein
IPI:IPI00428288.1	8.1761	1118	2	2	MRPL43	MRPL43 Isoform 4 of 39S ribosomal protein L43, mitochondrial precursor
IPI:IPI00807664.1	9.73451	1090	2	2	MRPL48	MRPL48 Isoform 2 of 39S ribosomal protein L48, mitochondrial precursor
IPI:IPI00607627.3	8.59375	1113	2	2	MRPL51	MRPL51 39S ribosomal protein L51, mitochondrial precursor
IPI:IPI00013167.1	7.51445	1164	2	2	MRPS25	MRPS25 Mitochondrial 28S ribosomal protein S25
IPI:IPI00010278.6	4.7836	893	2.02	2	MRPS30	MRPS30 Mitochondrial 28S ribosomal protein S30
IPI:IPI00874047.1	18.4466	1006	2	2	MRPS36	MRPS36 Uncharacterized protein MRPS36
IPI:IPI00169400.1	9.76744	924	2	2	MRPS5	MRPS5 Isoform 1 of Mitochondrial 28S ribosomal protein S5
IPI:IPI00641924.1	3.0303	1110	2	2	MRPS9	MRPS9 28S ribosomal protein S9, mitochondrial precursor
IPI:IPI00872408.1	19.6721	1085	2	2	MT1X	MT1X Metallothionein
IPI:IPI00847551.1	3.28743	903	2	2	NAG	NAG Isoform 2 of Neuroblastoma-amplified gene protein
IPI:IPI00029558.1	6.72269	1151	2	2	NDUFC2	NDUFC2 NADH dehydrogenase [ubiquinone] 1 subunit C2
IPI:IPI00011217.3	11.4286	1067	2	2	NDUFS4	NDUFS4 NADH dehydrogenase [ubiquinone] iron-sulfur protein 4, mitochondrial precursor
IPI:IPI00218041.1	5.60748	985	2	2	NFIC	NFIC Isoform 5 of Nuclear factor 1 C-type
IPI:IPI00465264.2	3.38462	919	2	2	NLRX1	NLRX1 Isoform 1 of NLR family member X1
IPI:IPI00306369.3	2.9987	978	2	2	NSUN2	NSUN2 tRNA
IPI:IPI00816436.1	11.33	1011	2	2	OPRS1	OPRS1 Isoform 2 of Sigma 1-type opioid receptor
IPI:IPI00414963.2	18.5811	943	2	2	PABPN1	PABPN1 Isoform 2 of Polyadenylate-binding protein 2
IPI:IPI00856116.1	2.96457	916	2	2	PALLD	PALLD Isoform 1 of Palladin
IPI:IPI00816415.1	9.81651	906	2	2	PALM2-AKAP2;PALM2	PALM2-AKAP2;PALM2 PALM2-AKAP2 protein isoform 2
IPI:IPI00006052.3	9.74026	1069	2	2	PFDN2	PFDN2 Prefoldin subunit 2
IPI:IPI00031357.1	15.7233	927	2	2	PPOX	PPOX Protoporphyrinogen oxidase
IPI:IPI00798040.1	3.90244	1094	2	2	PPP2R1A	PPP2R1A 46 kDa protein
IPI:IPI00382516.5	3.39943	1120	2	2	PRMT1	PRMT1 HMT1 hnRNP methyltransferase-like 2 isoform 3
IPI:IPI00028122.1	11.6981	908	2	2	PSIP1	PSIP1 Isoform 1 of PC4 and SFRS1-interacting protein
IPI:IPI00011126.6	5.68182	996	2	2	PSMC1	PSMC1 26S protease regulatory subunit 4
IPI:IPI00105598.3	2.83688	1145	2	2	PSMD11	PSMD11 Proteasome 26S non-ATPase subunit 11 variant (Fragment)
IPI:IPI00746205.1	5.85774	1105	2	2	PSME2	PSME2 proteasome activator subunit 2
IPI:IPI00297858.3	18.4211	1038	2	2	PTGES	PTGES Prostaglandin E synthase
IPI:IPI00787182.1	8.58586	934	2	2	PTPN9	PTPN9 similar to Tyrosine-protein phosphatase non-receptor type 9
IPI:IPI00856076.1	14.5283	952	2	2	PUF60	PUF60 Isoform 5 of Poly
IPI:IPI00299158.1	4.07674	1037	2	2	PVR	PVR Isoform Alpha of Poliovirus receptor precursor
IPI:IPI00016112.6	5.00338	909	2	2	PXDN	PXDN Isoform 1 of Peroxidasin homolog precursor
IPI:IPI00646692.1	9.21053	1023	2	2	RAB31	RAB31 17 kDa protein
IPI:IPI00300096.4	15.9204	877	6	2	RAB35	RAB35 Ras-related protein Rab-35
IPI:IPI00016372.1	7.9602	1162	2	2	RAB9A	RAB9A Ras-related protein Rab-9A
IPI:IPI00556514.1	5.07246	971	2	2	RBM14	RBM14 RNA binding motif protein 14 variant (Fragment)
IPI:IPI00795751.1	16.4835	1097	2	2	RPL23	RPL23 10 kDa protein
IPI:IPI00019899.1	6.14334	888	2.49	2	SC4MOL	SC4MOL C-4 methylsterol oxidase
IPI:IPI00794290.1	6.97674	1098	2	2	SDC2	SDC2 19 kDa protein
IPI:IPI00300371.5	3.12243	980	2	2	SF3B3	SF3B3 Isoform 1 of Splicing factor 3B subunit 3
IPI:IPI00641287.1	8.69565	938	2	2	SFRS11	SFRS11 Splicing factor, arginine/serine-rich 11
IPI:IPI00796848.1	10.5263	1012	2	2	SFRS2	SFRS2 24 kDa protein
IPI:IPI00398828.1	2.9703	1031	2	2	SH3GLB2	SH3GLB2 Isoform 2 of Endophilin-B2
IPI:IPI00009504.2	1.99386	1167	2	2	SLC20A2	SLC20A2 Solute carrier family 20 member 2
IPI:IPI00443799.2	4.55764	920	2	2	SLC38A10	SLC38A10 Isoform 1 of Putative sodium-coupled neutral amino acid transporter 10
IPI:IPI00410034.2	6.917	944	2	2	SLC38A2	SLC38A2 Isoform 1 of Sodium-coupled neutral amino acid transporter 2
IPI:IPI00783565.1	2.74194	1104	2	2	SLC6A6	SLC6A6 Sodium- and chloride-dependent taurine transporter
IPI:IPI00297477.3	8.62745	981	2	2	SNRPA1	SNRPA1 U2 small nuclear ribonucleoprotein A'
IPI:IPI00016572.1	21.0526	1063	2	2	SNRPG	SNRPG Small nuclear ribonucleoprotein G
IPI:IPI00216631.1	16.1049	986	2	2	SNTB2	SNTB2 Isoform 2 of Beta-2-syntrophin
IPI:IPI00298111.7	17.9426	911	2	2	SNX6	SNX6 sorting nexin 6 isoform b
IPI:IPI00295889.2	11.1111	1040	2	2	SRP19	SRP19 Signal recognition particle 19 kDa protein
IPI:IPI00009235.1	7.56757	1168	2	2	SSR3	SSR3 Translocon-associated protein subunit gamma
IPI:IPI00027194.1	4.1791	1155	2	2	STX18	STX18 Syntaxin-18
IPI:IPI00798227.1	6.28571	1091	2	2	STX4	STX4 20 kDa protein
IPI:IPI00299193.1	8.27586	1126	2	2	SYNJ2BP	SYNJ2BP Synaptojanin-2-binding protein
IPI:IPI00646625.1	7.92079	962	2	2	TAP1	TAP1 transporter 1, ATP-binding cassette, sub-family B
IPI:IPI00642429.1	5.7047	966	2	2	TARDBP	TARDBP 34 kDa protein
IPI:IPI00018404.3	8.80829	946	2	2	TCEB3	TCEB3 Transcription elongation factor B polypeptide 3
IPI:IPI00247871.2	10.2004	900	2	2	TCERG1	TCERG1 Isoform 1 of Transcription elongation regulator 1
IPI:IPI00163486.2	8.16327	1049	2	2	TEX261	TEX261 Protein TEX261
IPI:IPI00604599.2	13.8249	970	2	2	TMED3	TMED3 Transmembrane emp24 domain-containing protein 3 precursor
IPI:IPI00294472.3	5.24017	1127	2	2	TMED5	TMED5 Transmembrane emp24 domain-containing protein 5 precursor
IPI:IPI00301841.6	5.63674	945	2	2	TMEM161A	TMEM161A Transmembrane protein 161A precursor
IPI:IPI00797182.1	2.12314	1095	2	2	TMEM16K	TMEM16K 54 kDa protein
IPI:IPI00063130.2	11.1111	988	2	2	TMEM205	TMEM205 Transmembrane protein 205
IPI:IPI00012474.3	11.976	1065	2	2	TMEM35	TMEM35 Transmembrane protein 35
IPI:IPI00873716.1	11.9048	915	2	2	TMPO	TMPO Lamina-associated polypeptide 2, isoforms beta/gamma variant (Fragment)
IPI:IPI00220827.5	47.7273	887	2.64	2	TMSB10	TMSB10 Thymosin beta-10
IPI:IPI00016676.1	8.96552	1161	2	2	TOMM20	TOMM20 Mitochondrial import receptor subunit TOM20 homolog
IPI:IPI00216975.1	43.3099	873	19.44	2	TPM4	TPM4 Isoform 2 of Tropomyosin alpha-4 chain
IPI:IPI00016912.1	3.42466	1160	2	2	TTC1	TTC1 Tetratricopeptide repeat protein 1
IPI:IPI00170855.2	22.7545	894	2.01	2	TTC19	TTC19 tetratricopeptide repeat domain 19
IPI:IPI00180675.4	56.0976	871	30.68	2	TUBA1A	TUBA1A Tubulin alpha-1A chain
IPI:IPI00871867.2	5.15654	931	2	2	TXNRD1	TXNRD1 Isoform 2 of Thioredoxin reductase 1, cytoplasmic
IPI:IPI00172656.6	4.7191	1048	2	2	UBXD8	UBXD8 UBX domain-containing protein 8
IPI:IPI00872952.1	9.41177	1083	2	2	UQCRH	UQCRH UQCRH protein
IPI:IPI00871693.1	16	1086	2	2	VAMP3	VAMP3 Uncharacterized protein VAMP3
IPI:IPI00873561.1	7.71402	950	2	2	VARS2	VARS2 Valyl-tRNA synthetase 2, mitochondrial
IPI:IPI00301058.5	12.3684	979	2	2	VASP	VASP Vasodilator-stimulated phosphoprotein
IPI:IPI00798102.1	3.9823	1093	2	2	VPS29	VPS29 26 kDa protein
IPI:IPI00170786.1	10.1404	902	2	2	WBP11	WBP11 WW domain-binding protein 11
IPI:IPI00796208.1	13.7778	1013	2	2	WDR1	WDR1 25 kDa protein
IPI:IPI00376143.1	3.68324	1171	1.95	1.95	MCM7	MCM7 minichromosome maintenance complex component 7 isoform 2
IPI:IPI00029267.1	6.66667	1172	1.94	1.94	SNRPB2	SNRPB2 U2 small nuclear ribonucleoprotein B''
IPI:IPI00010201.4	9.71429	1173	1.93	1.93	PSMD8	PSMD8 proteasome 26S non-ATPase subunit 8
IPI:IPI00027193.2	7.07317	1175	1.76	1.76	CLIC5;LOC100131610	CLIC5;LOC100131610 Isoform 2 of Chloride intracellular channel protein 5
IPI:IPI00550308.1	3.75536	1174	1.76	1.76	RBM12	RBM12 RNA-binding protein 12
IPI:IPI00743117.1	15.7459	1176	3.73	1.73	MICA;HLA-C;HLA-A;LOC730410;MICB;LOC100133382;LOC100129668;HLA-B	MICA;HLA-C;HLA-A;LOC730410;MICB;LOC100133382;LOC100129668;HLA-B HLA class I histocompatibility antigen, B-44 alpha chain precursor
IPI:IPI00436632.1	3.70899	1177	1.74	1.73	NIPBL	NIPBL Isoform 1 of Nipped-B-like protein
IPI:IPI00068506.1	2.83912	1179	1.72	1.72	ABCF2	ABCF2 ATP-binding cassette, sub-family F, member 2 isoform b
IPI:IPI00790230.1	3.64697	1178	1.72	1.72	CCDC55	CCDC55 HSPC095
IPI:IPI00010896.3	3.3195	1194	1.7	1.7	CLIC1	CLIC1 Chloride intracellular channel protein 1
IPI:IPI00879747.1	8	1181	3.7	1.7	ERLIN1	ERLIN1 ER lipid raft associated 1
IPI:IPI00784293.1	14.2145	1187	1.7	1.7	GOLM1	GOLM1 Isoform 1 of Golgi membrane protein 1
IPI:IPI00022525.2	3.57143	1189	1.7	1.7	LPAR1	LPAR1 Lysophosphatidic acid receptor Edg-2
IPI:IPI00644131.1	2.37624	1186	1.7	1.7	MAN2B1	MAN2B1 Truncated lysosomal acid alpha-mannosidase
IPI:IPI00419678.5	3.17125	1188	1.7	1.7	SNX14	SNX14 sorting nexin 14 isoform a
IPI:IPI00395888.4	4.7619	1193	1.7	1.7	TMEM123	TMEM123 Isoform 2 of Porimin precursor
IPI:IPI00888387.1	5.95084	1195	1.83	1.69	CEP110	CEP110 Isoform 5 of Centriolin
IPI:IPI00022229.1	2.16963	1196	1.69	1.61	APOB	APOB Apolipoprotein B-100 precursor
IPI:IPI00329719.1	5.76541	1198	1.55	1.55	MYO1D	MYO1D Isoform 1 of Myosin-Id
IPI:IPI00215878.6	13.7255	1202	1.52	1.52	ATP5E	ATP5E ATP synthase subunit epsilon, mitochondrial
IPI:IPI00291417.2	5.62771	1201	1.52	1.52	DCAKD	DCAKD Isoform 1 of Dephospho-CoA kinase domain-containing protein
IPI:IPI00414723.2	3.11111	1200	1.52	1.52	hCG_1983058	hCG_1983058 hypothetical protein LOC644820
IPI:IPI00005490.1	6.71141	1203	1.49	1.49	GOLPH3	GOLPH3 Golgi phosphoprotein 3
IPI:IPI00060423.4	11.5226	1205	1.42	1.42	CTHRC1	CTHRC1 Isoform 1 of Collagen triple helix repeat-containing protein 1 precursor
IPI:IPI00549924.1	2.50696	1212	1.4	1.4	CTNNAL1	CTNNAL1 Isoform 2 of Alpha-catulin
IPI:IPI00807329.1	9.47712	1209	1.4	1.4	LOC653631;C1orf80	LOC653631;C1orf80 hypothetical protein LOC64853
IPI:IPI00604511.1	2.15947	1211	1.4	1.4	MPP4	MPP4 Isoform 4 of MAGUK p55 subfamily member 4
IPI:IPI00012353.1	18.1034	1208	1.4	1.4	MRPL3	MRPL3 Mitochondrial 39S ribosomal protein L3
IPI:IPI00873848.1	12.0205	1214	1.34	1.33	POSTN	POSTN 87 kDa protein
Average	14.6616		4.79188	4.5408
