# Supplementary material for: Immobilized pH gradient-driven paper-based IEF: a new method for fractionating complex peptide mixtures before MS analysis
Source: Clin Proteomics. 2011 Jun 15;8(1):10. doi: 10.1186/1559-0275-8-10 (PMC3170271; doi:10.1186/1559-0275-8-10)
Supplement: Additional File 3 — Table S3. Proteins Unique to OGE [file 1559-0275-8-10-S3.XLS]

## Sheet: Sheet1
Sample Source ()*S	%Cov (OGE)	N (OGE)	Total (OGE)	Unused (OGE)	Gene Symbol	Gene Description
IPI:IPI00845263.1	23.2962	4	64.08	64.08	FN1	FN1 fibronectin 1 isoform 2 preproprotein
IPI:IPI00024067.4	25.194	14	45.2	45.2	CLTC	CLTC Isoform 1 of Clathrin heavy chain 1
IPI:IPI00786995.1	11.6211	26	36.78	36.78	LOC731751	LOC731751 similar to DNA dependent protein kinase catalytic subunit
IPI:IPI00219078.5	21.6891	34	31.51	31.51	ATP2A2	ATP2A2 Isoform SERCA2B of Sarcoplasmic/endoplasmic reticulum calcium ATPase 2
IPI:IPI00789370.1	39.6825	35	31.42	31.42	SHMT2	SHMT2 Serine hydroxymethyltransferase (Fragment)
IPI:IPI00387144.4	50.776	43	29.06	29.06	TUBA1B	TUBA1B Tubulin alpha-1B chain
IPI:IPI00028031.2	34.8074	46	28.39	28.39	ACADVL	ACADVL Isoform 1 of Very long-chain specific acyl-CoA dehydrogenase, mitochondrial precursor
IPI:IPI00855973.1	61.3293	53	26.06	26.06	VDAC2	VDAC2 36 kDa protein
IPI:IPI00604620.3	28.7324	68	22.07	22.07	NCL	NCL Isoform 1 of Nucleolin
IPI:IPI00218696.1	34.9442	85	18.83	18.83	CALD1	CALD1 Isoform 4 of Caldesmon
IPI:IPI00010740.1	19.9434	97	16.47	16.47	SFPQ	SFPQ Isoform Long of Splicing factor, proline- and glutamine-rich
IPI:IPI00478442.3	42.0918	104	16	16	RTN4	RTN4 reticulon 4 isoform D
IPI:IPI00220665.6	19.2182	107	15.65	15.65	HK1	HK1 Isoform 3 of Hexokinase-1
IPI:IPI00420108.4	20.0883	117	14.31	14.31	DLST	DLST Dihydrolipoyllysine-residue succinyltransferase component of 2- oxoglutarate dehydrogenase complex, mitochondrial precursor
IPI:IPI00784936.1	24.2958	120	14	14	2011-09-09	SEPT9 Isoform 2 of Septin-9
IPI:IPI00004902.1	28.6275	145	12.7	12.7	ETFB	ETFB Isoform 1 of Electron transfer flavoprotein subunit beta
IPI:IPI00872387.1	53.8462	149	12.48	12.48	=-	#NAME?
IPI:IPI00440499.1	31.1419	150	12.42	12.42	ACAT1	ACAT1 ACAT1 protein
IPI:IPI00022143.3	15.3986	154	12.06	12.06	FAM62A	FAM62A Isoform 1 of Extended-synaptotagmin-1
IPI:IPI00827658.1	13.7447	161	11.7	11.7	CD44	CD44 Isoform 7 of CD44 antigen precursor
IPI:IPI00719611.1	20.1331	167	11.46	11.46	GPD2	GPD2 Isoform 2 of Glycerol-3-phosphate dehydrogenase, mitochondrial precursor
IPI:IPI00889541.1	17.1779	168	11.43	11.43	DDX17	DDX17 DEAD (Asp-Glu-Ala-Asp) box polypeptide 17
IPI:IPI00220683.1	24.1071	172	11.15	11.15	HNRNPD	HNRNPD Isoform 2 of Heterogeneous nuclear ribonucleoprotein D0
IPI:IPI00470528.5	38.2353	180	10.65	10.65	RPL15	RPL15 60S ribosomal protein L15
IPI:IPI00478896.3	67.5393	184	10.51	10.51	RPL7A	RPL7A Ribosomal protein L7a
IPI:IPI00296053.3	20.1961	185	10.5	10.5	FH	FH Isoform Mitochondrial of Fumarate hydratase, mitochondrial precursor
IPI:IPI00031804.1	31.0954	188	14.05	10.37	VDAC3	VDAC3 Isoform 1 of Voltage-dependent anion-selective channel protein 3
IPI:IPI00002821.4	45.0704	193	10.1	10.1	RPL14	RPL14 60S ribosomal protein L14
IPI:IPI00289159.3	12.7055	194	10.04	10.04	GLS	GLS Isoform KGA of Glutaminase kidney isoform, mitochondrial precursor
IPI:IPI00399142.5	39.8936	198	10.01	10.01	SURF4	SURF4 Surfeit 4
IPI:IPI00014898.2	9.28693	206	9.88	9.88	PLEC1	PLEC1 Isoform 1 of Plectin-1
IPI:IPI00789159.1	44.8454	207	9.74	9.74	RPL23A	RPL23A Uncharacterized protein RPL23A
IPI:IPI00795150.1	23.8426	210	9.62	9.62	BSG	BSG 46 kDa protein
IPI:IPI00017344.3	33.9535	211	9.66	9.55	RAB5B	RAB5B Ras-related protein Rab-5B
IPI:IPI00470467.5	10.0443	218	9.24	9.24	POR	POR NADPH--cytochrome P450 reductase
IPI:IPI00008167.1	29.0323	219	9.23	9.23	ATP1B3	ATP1B3 Sodium/potassium-transporting ATPase subunit beta-3
IPI:IPI00005158.1	14.9114	231	8.79	8.79	LONP1	LONP1 Lon protease homolog, mitochondrial precursor
IPI:IPI00791304.1	14.6699	242	8.38	8.38	C20orf3	C20orf3 Chromosome 20 open reading frame 3
IPI:IPI00412742.1	11.7904	245	8.32	8.32	SLC25A24	SLC25A24 Isoform 2 of Calcium-binding mitochondrial carrier protein SCaMC-1
IPI:IPI00003128.1	22.8037	252	8.12	8.11	P4HA2	P4HA2 Isoform IIb of Prolyl 4-hydroxylase subunit alpha-2 precursor
IPI:IPI00023086.3	25.3378	254	8.05	8.05	MRPL15	MRPL15 39S ribosomal protein L15, mitochondrial precursor
IPI:IPI00013174.2	11.8087	257	8.03	8.03	RBM14	RBM14 Isoform 1 of RNA-binding protein 14
IPI:IPI00334282.2	28.6344	258	8.02	8.02	FAM3C	FAM3C Protein FAM3C precursor
IPI:IPI00554538.3	16.3964	266	8	8	TPP1	TPP1 60 kDa protein
IPI:IPI00015262.10	25.5663	288	7.79	7.79	CNN2	CNN2 Calponin-2
IPI:IPI00018465.1	14.3646	290	7.73	7.73	CCT7	CCT7 T-complex protein 1 subunit eta
IPI:IPI00216172.2	12.1654	293	7.7	7.7	LAMP2	LAMP2 lysosomal-associated membrane protein 2 isoform C precursor
IPI:IPI00291928.8	39.0698	301	7.7	7.52	RAB14	RAB14 Ras-related protein Rab-14
IPI:IPI00472222.1	13.1507	304	7.43	7.43	MICA;HLA-C;HLA-A;LOC730410;MICB;LOC100133382;LOC100129668;HLA-B	MICA;HLA-C;HLA-A;LOC730410;MICB;LOC100133382;LOC100129668;HLA-B HLA class I histocompatibility antigen, A-74 alpha chain precursor
IPI:IPI00004503.5	30.4556	307	7.41	7.41	LAMP1	LAMP1 lysosomal-associated membrane protein 1
IPI:IPI00872762.1	20.1201	309	7.4	7.4	SUCLG1	SUCLG1 Succinyl-CoA ligase [GDP-forming] subunit alpha, mitochondrial precursor
IPI:IPI00787451.1	10.2564	311	7.31	7.31	FUBP3	FUBP3 similar to Far upstream element-binding protein 3
IPI:IPI00797880.1	32.4675	317	7.22	7.22	HSD17B12	HSD17B12 17 kDa protein
IPI:IPI00219729.3	23.2484	320	7.11	7.11	SLC25A11	SLC25A11 Mitochondrial 2-oxoglutarate/malate carrier protein
IPI:IPI00644037.1	18.8854	322	7.01	7.01	GPSN2	GPSN2 37 kDa protein
IPI:IPI00221092.8	40.411	324	6.94	6.94	RPS16	RPS16 40S ribosomal protein S16
IPI:IPI00797038.1	6.875	325	6.92	6.92	PCK2	PCK2 mitochondrial phosphoenolpyruvate carboxykinase 2 isoform 1 precursor
IPI:IPI00412607.6	34.9594	333	6.62	6.62	RPL35	RPL35 60S ribosomal protein L35
IPI:IPI00555991.2	9.09091	334	6.57	6.57	ITGAV	ITGAV Isoform 2 of Integrin alpha-V precursor
IPI:IPI00013981.4	9.2081	337	6.54	6.54	YES1	YES1 Proto-oncogene tyrosine-protein kinase Yes
IPI:IPI00645361.1	28.9157	339	6.44	6.44	COX4I1	COX4I1 COX4I1 protein
IPI:IPI00854764.3	7.57576	346	6.28	6.28	LMF2	LMF2 Isoform 3 of Lipase maturation factor 2
IPI:IPI00012442.1	22.9614	348	6.25	6.25	G3BP1	G3BP1 Ras GTPase-activating protein-binding protein 1
IPI:IPI00794027.1	30.8571	361	6.15	6.04	RAB2A	RAB2A Protein
IPI:IPI00719178.1	7.26801	363	6.03	6.03	ABCC1	ABCC1 Isoform 9 of Multidrug resistance-associated protein 1
IPI:IPI00789931.1	14.8789	369	6.01	6.01	DAZAP1	DAZAP1 MEF2D/DAZAP1 fusion protein
IPI:IPI00016608.1	25.3731	370	6.01	6.01	TMED2	TMED2 Transmembrane emp24 domain-containing protein 2 precursor
IPI:IPI00792065.3	14.2123	368	6.01	6.01	TOR1AIP1	TOR1AIP1 Torsin A interacting protein 1
IPI:IPI00759642.1	5.34022	390	6	6	CD163	CD163 Isoform 2 of Scavenger receptor cysteine-rich type 1 protein M130 precursor
IPI:IPI00884107.1	24	392	6	6	HBB	HBB Beta-globin gene from a thalassemia patient
IPI:IPI00289601.10	10.8247	375	6	6	HDAC2	HDAC2 histone deacetylase 2
IPI:IPI00217465.5	26.2911	376	6	6	HIST1H1C	HIST1H1C Histone H1.2
IPI:IPI00334713.1	41.4035	371	8	6	HNRNPAB	HNRNPAB Isoform 3 of Heterogeneous nuclear ribonucleoprotein A/B
IPI:IPI00013219.1	13.2743	386	6	6	ILK	ILK Integrin-linked protein kinase
IPI:IPI00888167.1	25.2137	382	6	6	LOC654350	LOC654350 similar to rat ribosomal protein L9 homologue
IPI:IPI00024320.1	38.2166	385	6	6	RBM3	RBM3 Putative RNA-binding protein 3
IPI:IPI00012512.1	24.0196	388	6	6	RRAS2	RRAS2 Ras-related protein R-Ras2 precursor
IPI:IPI00031812.3	21.2963	399	5.97	5.97	YBX1	YBX1 Nuclease-sensitive element-binding protein 1
IPI:IPI00784366.1	9.46372	402	5.88	5.88	AP2B1	AP2B1 Isoform 2 of AP-2 complex subunit beta-1
IPI:IPI00413108.4	21.6667	406	5.78	5.78	RPSA	RPSA 33 kDa protein
IPI:IPI00514856.4	4.9678	410	5.7	5.7	UBAP2L	UBAP2L Isoform 1 of Ubiquitin-associated protein 2-like
IPI:IPI00438230.3	6.77291	417	5.63	5.63	TRIM28	TRIM28 Isoform 2 of Transcription intermediary factor 1-beta
IPI:IPI00872684.1	25.256	419	16.01	5.57	EZR	EZR 69 kDa protein
IPI:IPI00010418.4	10.3113	423	5.51	5.51	MYO1C	MYO1C Myosin-Ic
IPI:IPI00465432.3	6.31413	424	5.48	5.47	NOMO2	NOMO2 Isoform 1 of Nodal modulator 2 precursor
IPI:IPI00221298.1	11.2088	425	5.45	5.45	NDUFV1	NDUFV1 Isoform 2 of NADH dehydrogenase [ubiquinone] flavoprotein 1, mitochondrial precursor
IPI:IPI00219155.5	44.1176	426	5.42	5.42	RPL27	RPL27 60S ribosomal protein L27
IPI:IPI00029631.1	33.6538	430	5.34	5.34	ERH	ERH Enhancer of rudimentary homolog
IPI:IPI00023560.1	11.8203	432	5.27	5.27	PDLIM7	PDLIM7 Isoform 2 of PDZ and LIM domain protein 7
IPI:IPI00003925.6	16.7131	433	5.24	5.24	PDHB	PDHB Isoform 1 of Pyruvate dehydrogenase E1 component subunit beta, mitochondrial precursor
IPI:IPI00785142.2	56.1475	434	5.23	5.23	SNRPN	SNRPN Small nuclear ribonucleoprotein polypeptide N variant
IPI:IPI00642971.3	17.7743	436	5.17	5.17	EEF1D	EEF1D eukaryotic translation elongation factor 1 delta isoform 1
IPI:IPI00329296.1	12.4365	437	5.16	5.16	HM13	HM13 Isoform 4 of Minor histocompatibility antigen H13
IPI:IPI00871815.1	6.59341	439	5.16	5.01	LNPEP	LNPEP 124 kDa protein
IPI:IPI00387156.3	4.61812	440	5	5	SLC4A7	SLC4A7 Isoform 2 of Sodium bicarbonate cotransporter 3
IPI:IPI00853161.1	22.4299	444	4.92	4.92	RPL10	RPL10 ribosomal protein L10
IPI:IPI00012268.3	6.82819	445	4.89	4.89	PSMD2	PSMD2 26S proteasome non-ATPase regulatory subunit 2
IPI:IPI00099463.2	14.4366	452	4.75	4.75	SGPL1	SGPL1 Sphingosine-1-phosphate lyase 1
IPI:IPI00815944.1	9.67092	455	4.66	4.66	TCOF1	TCOF1 Isoform 3 of Treacle protein
IPI:IPI00604707.4	18.238	458	4.63	4.63	DLAT	DLAT Dihydrolipoamide S-acetyltransferase (E2 component of pyruvate dehydrogenase complex) variant
IPI:IPI00449669.2	17.7606	459	4.62	4.62	SSR1	SSR1 Isoform 2 of Translocon-associated protein subunit alpha precursor
IPI:IPI00013678.2	10.9442	462	4.56	4.56	MTX1	MTX1 metaxin 1 isoform 1
IPI:IPI00328113.2	3.83142	466	4.48	4.48	FBN1	FBN1 Fibrillin-1 precursor
IPI:IPI00009329.1	3.34984	465	4.49	4.48	UTRN	UTRN Utrophin
IPI:IPI00556667.1	20.2937	474	4.31	4.31	ITGA3	ITGA3 Integrin alpha 3 isoform b, variant (Fragment)
IPI:IPI00018953.1	3.65535	480	4.22	4.22	DPP4	DPP4 Dipeptidyl peptidase 4
IPI:IPI00022434.4	9.88836	483	4.19	4.19	ALB	ALB Uncharacterized protein ALB
IPI:IPI00872610.1	22.3464	484	4.19	4.19	CHCHD2	CHCHD2 19 kDa protein
IPI:IPI00878612.1	26.5306	488	4.16	4.16	MYADM	MYADM 16 kDa protein
IPI:IPI00472887.3	6.79513	489	4.14	4.14	CKAP5	CKAP5 colonic and hepatic tumor over-expressed protein isoform b
IPI:IPI00009368.4	10.559	491	4.14	4.14	SFXN1	SFXN1 Sideroflexin-1
IPI:IPI00376991.4	17.2727	493	4.12	4.12	KDELR3	KDELR3 Isoform 2 of ER lumen protein retaining receptor 3
IPI:IPI00219037.5	55.2448	495	4.11	4.11	H2AFX	H2AFX Histone H2A.x
IPI:IPI00409635.2	9.63046	498	4.1	4.1	FAM62B	FAM62B Isoform 2 of Extended synaptotagmin-2
IPI:IPI00646491.2	14.8583	497	8.1	4.1	GNAS	GNAS Isoform XLas-2 of Guanine nucleotide-binding protein G(s) subunit alpha isoforms XLas
IPI:IPI00013877.2	16.474	499	6.09	4.09	HNRNPH3	HNRNPH3 Isoform 1 of Heterogeneous nuclear ribonucleoprotein H3
IPI:IPI00026516.1	10.1923	500	4.28	4.09	OXCT1	OXCT1 Succinyl-CoA:3-ketoacid-coenzyme A transferase 1, mitochondrial precursor
IPI:IPI00550591.1	8.97756	507	4.07	4.07	TCP1	TCP1 T-complex protein 1 isoform b
IPI:IPI00386803.4	8.04954	511	4.06	4.06	LASP1	LASP1 Isoform 2 of LIM and SH3 domain protein 1
IPI:IPI00843996.1	40.3226	512	6.05	4.05	SFRS3	SFRS3 14 kDa protein
IPI:IPI00793698.1	17.0139	519	4.03	4.03	PYCR1	PYCR1 30 kDa protein
IPI:IPI00647366.1	16.2712	527	4.02	4.02	CRYZ	CRYZ Uncharacterized protein CRYZ
IPI:IPI00783097.3	6.90122	525	4.02	4.02	GARS	GARS Glycyl-tRNA synthetase
IPI:IPI00219897.1	8.50746	560	4	4	ACSL4	ACSL4 Isoform Short of Long-chain-fatty-acid--CoA ligase 4
IPI:IPI00872599.2	4.05486	548	4	4	AKAP12	AKAP12 Isoform 3 of A-kinase anchor protein 12
IPI:IPI00479877.4	6.94981	572	4	4	ALDH9A1	ALDH9A1 aldehyde dehydrogenase 9A1
IPI:IPI00221392.1	8.16327	585	4	4	CA12	CA12 Isoform 2 of Carbonic anhydrase 12 precursor
IPI:IPI00299177.4	6.36132	576	4	4	CECR5	CECR5 Isoform 1 of Cat eye syndrome critical region protein 5 precursor
IPI:IPI00018274.1	4.21488	579	4	4	EGFR	EGFR Isoform 1 of Epidermal growth factor receptor precursor
IPI:IPI00219625.1	6.4	555	4	4	ENG	ENG Isoform Short of Endoglin precursor
IPI:IPI00023484.1	11.6114	569	4	4	FADS2	FADS2 Isoform 2 of Fatty acid desaturase 2
IPI:IPI00217490.5	5.06644	556	4	4	FNDC3B	FNDC3B Isoform 1 of Fibronectin type III domain-containing protein 3B
IPI:IPI00013860.3	4.16667	611	4	4	HIBADH	HIBADH 3-hydroxyisobutyrate dehydrogenase, mitochondrial precursor
IPI:IPI00217468.3	22.5664	557	4	4	HIST1H1B	HIST1H1B Histone H1.5
IPI:IPI00747191.2	35.7143	581	4	4	LOC390007	LOC390007 similar to Mitochondrial import receptor subunit TOM22 homolog
IPI:IPI00455479.1	22.069	573	4	4	LOC440733	LOC440733 similar to insulinoma protein
IPI:IPI00854698.1	11.5607	550	4	4	MAN1B1	MAN1B1 Uncharacterized protein MAN1B1
IPI:IPI00025292.1	18.2186	544	4.01	4	MPDU1	MPDU1 Mannose-P-dolichol utilization defect 1 protein
IPI:IPI00168292.3	8.01394	606	4	4	MRPS35	MRPS35 Isoform 2 of 28S ribosomal protein S35, mitochondrial precursor
IPI:IPI00029561.1	11.5493	545	4.01	4	NDUFA10	NDUFA10 NADH dehydrogenase [ubiquinone] 1 alpha subcomplex subunit 10, mitochondrial precursor
IPI:IPI00292387.6	7.72532	551	4	4	NOLC1	NOLC1 Isoform Alpha of Nucleolar phosphoprotein p130
IPI:IPI00465308.3	5.22523	582	4	4	PIGS	PIGS Isoform 1 of GPI transamidase component PIG-S
IPI:IPI00000874.1	32.1608	541	4.18	4	PRDX1	PRDX1 Peroxiredoxin-1
IPI:IPI00217661.4	18.3862	543	4.01	4	RAVER1	RAVER1 RAVER1
IPI:IPI00215790.6	28.5714	605	4	4	RPL38	RPL38 60S ribosomal protein L38
IPI:IPI00478810.1	30.2326	553	4	4	RPS10	RPS10 Ribosomal protein S10
IPI:IPI00218606.7	24.4755	589	4	4	RPS23	RPS23 40S ribosomal protein S23
IPI:IPI00028946.2	11.0169	607	4	4	RTN3	RTN3 Isoform 3 of Reticulon-3
IPI:IPI00027462.1	35.9649	591	4	4	S100A9	S100A9 Protein S100-A9
IPI:IPI00017964.1	18.254	593	4	4	SNRPD3	SNRPD3 Small nuclear ribonucleoprotein Sm D3
IPI:IPI00219111.7	21.6578	547	4	4	TRAM1	TRAM1 Translocation-associated membrane protein 1
IPI:IPI00883896.1	9.86842	615	3.84	3.84	LIMA1	LIMA1 LIM domain and actin binding 1 isoform a
IPI:IPI00847695.1	5.30539	616	3.79	3.79	DNAJC13	DNAJC13 DnaJ (Hsp40) homolog, subfamily C, member 13
IPI:IPI00006684.3	9.02111	620	3.71	3.71	API5	API5 58 kDa protein
IPI:IPI00550689.3	6.73267	630	3.7	3.7	C22orf28	C22orf28 UPF0027 protein C22orf28
IPI:IPI00010187.1	10.0358	636	3.7	3.7	ELOVL1	ELOVL1 Elongation of very long chain fatty acids protein 1
IPI:IPI00794461.1	27.1084	625	3.7	3.7	HIST1H2BN	HIST1H2BN Histone H2B type 1-N
IPI:IPI00874009.1	12.8571	629	3.7	3.7	MRPL19	MRPL19 cDNA FLJ76832, highly similar to Homo sapiens mitochondrial ribosomal protein L19 (MRPL19), mRNA
IPI:IPI00853201.1	15.7068	632	3.7	3.7	MRPL23	MRPL23 Uncharacterized protein MRPL23
IPI:IPI00328243.2	4.89796	634	3.7	3.7	PLD3	PLD3 Phospholipase D3
IPI:IPI00873513.1	11.7347	631	3.7	3.7	RER1	RER1 Protein RER1
IPI:IPI00619914.2	29.1667	622	3.7	3.7	U2AF1	U2AF1 U2 small nuclear RNA auxillary factor 1 isoform b
IPI:IPI00020719.2	7.96296	628	3.7	3.7	VISA	VISA Isoform 1 of Mitochondrial antiviral-signaling protein
IPI:IPI00873818.1	6.44628	623	3.7	3.7	WDR1	WDR1 Uncharacterized protein WDR1 (Fragment)
IPI:IPI00748093.2	7.92453	638	3.7	3.7	YIPF5	YIPF5 Isoform 3 of Protein YIPF5
IPI:IPI00291607.1	3.36952	644	3.56	3.56	ITPR3	ITPR3 Inositol 1,4,5-trisphosphate receptor type 3
IPI:IPI00306159.7	5.36193	648	3.52	3.52	MECR	MECR Trans-2-enoyl-CoA reductase, mitochondrial precursor
IPI:IPI00296157.6	8.36066	645	3.55	3.52	RETSAT	RETSAT Isoform 1 of All-trans-retinol 13,14-reductase precursor
IPI:IPI00479918.2	13.8211	651	3.4	3.4	SLC39A14	SLC39A14 solute carrier family 39 (zinc transporter), member 14
IPI:IPI00022498.1	52.459	663	3.22	3.22	MT2A	MT2A Metallothionein-2
IPI:IPI00872343.1	13.1048	662	3.47	3.22	SLC2A3	SLC2A3 54 kDa protein
IPI:IPI00873731.1	7.80347	665	3.13	3.13	MRPL38	MRPL38 Mitochondrial ribosomal protein L38
IPI:IPI00656079.1	5.49296	666	3.1	3.1	MIER1	MIER1 Isoform 9 of Mesoderm induction early response protein 1
IPI:IPI00022018.1	13.4615	668	3.08	3.08	DPM1	DPM1 Dolichol-phosphate mannosyltransferase
IPI:IPI00257508.4	6.99301	669	3.05	3.05	DPYSL2	DPYSL2 Dihydropyrimidinase-related protein 2
IPI:IPI00301311.1	20.2166	670	3.05	3.05	SET	SET Isoform 2 of Protein SET
IPI:IPI00216260.1	8.67052	671	3.05	3.05	TSFM	TSFM Isoform 2 of Elongation factor Ts, mitochondrial precursor
IPI:IPI00018853.1	19.3416	672	6.19	3.04	TPM1	TPM1 Tropomyosin isoform
IPI:IPI00641334.2	14.3836	676	3.01	3.01	CYB5B	CYB5B Cytochrome b5 type B precursor
IPI:IPI00221118.2	12.2736	675	3.01	3.01	FDXR	FDXR Isoform Long of NADPH:adrenodoxin oxidoreductase, mitochondrial precursor
IPI:IPI00749454.4	7.78547	674	3.01	3.01	RFTN1	RFTN1 Raftlin
IPI:IPI00019353.4	4.9763	681	3	3	AGK	AGK Isoform 1 of Acylglycerol kinase, mitochondrial precursor
IPI:IPI00470674.5	6.88525	679	3	3	CYB5R1	CYB5R1 NADH-cytochrome b5 reductase 1
IPI:IPI00796627.1	17.7515	682	2.99	2.99	NDUFA9	NDUFA9 Protein
IPI:IPI00888660.1	24.5614	689	2.92	2.92	LOC100129028	LOC100129028 similar to 60S acidic ribosomal protein P1
IPI:IPI00847752.1	12.4183	687	2.92	2.92	RALY	RALY Isoform 2 of RNA-binding protein Raly
IPI:IPI00793277.1	10.8939	697	2.8	2.77	CRTAP	CRTAP 41 kDa protein
IPI:IPI00218646.3	5.08772	700	2.7	2.7	CYBB	CYBB Cytochrome b-245 heavy chain
IPI:IPI00096986.2	13.0208	704	2.66	2.66	C20orf108	C20orf108 Uncharacterized protein C20orf108
IPI:IPI00306667.5	14.2518	705	2.65	2.65	CNP	CNP Isoform CNPII of 2',3'-cyclic-nucleotide 3'-phosphodiesterase
IPI:IPI00643866.2	4.33925	709	2.6	2.6	SLC7A5	SLC7A5 Sodium-independent neutral amino acid transporter LAT1
IPI:IPI00441344.1	10.9306	710	2.59	2.59	GLB1	GLB1 Isoform 1 of Beta-galactosidase precursor
IPI:IPI00514275.2	4.09656	712	2.57	2.57	TNIK	TNIK Isoform 4 of TRAF2 and NCK-interacting protein kinase
IPI:IPI00217553.1	20.438	717	2.51	2.51	MRPL41	MRPL41 39S ribosomal protein L41, mitochondrial precursor
IPI:IPI00793201.1	21.4286	718	2.49	2.49	SCYE1	SCYE1 37 kDa protein
IPI:IPI00783118.1	17.284	721	2.39	2.39	NT5DC2	NT5DC2 Isoform 2 of 5'-nucleotidase domain-containing protein 2
IPI:IPI00743775.1	13.125	724	2.35	2.35	CCDC47	CCDC47 Isoform 2 of Coiled-coil domain-containing protein 47 precursor
IPI:IPI00414709.2	23.5294	725	2.33	2.33	RBPMS	RBPMS Isoform E of RNA-binding protein with multiple splicing
IPI:IPI00172591.5	16.5714	730	2.28	2.28	MRPL17	MRPL17 39S ribosomal protein L17, mitochondrial precursor
IPI:IPI00479209.1	25.537	732	2.25	2.25	KHDRBS1	KHDRBS1 46 kDa protein
IPI:IPI00879702.1	10.219	731	2.26	2.25	RBBP7	RBBP7 Retinoblastoma binding protein 7
IPI:IPI00788925.1	10.1781	735	2.24	2.24	BCAT2	BCAT2 Branched chain aminotransferase 2, mitochondrial variant
IPI:IPI00644431.1	25.5269	733	9.06	2.24	DDX39	DDX39 ATP-dependent RNA helicase DDX39
IPI:IPI00742098.1	2.80449	736	2.24	2.24	SYNPO2	SYNPO2 similar to synaptopodin 2 isoform 2
IPI:IPI00236556.1	10.0386	739	2.21	2.21	MPO	MPO Isoform H7 of Myeloperoxidase precursor
IPI:IPI00220906.5	8.28157	741	2.2	2.2	ACOT2	ACOT2 Isoform 1 of Acyl-coenzyme A thioesterase 2, mitochondrial precursor
IPI:IPI00302605.3	6.11702	744	2.21	2.19	SLC30A7	SLC30A7 Zinc transporter 7
IPI:IPI00741684.1	13.7711	746	2.18	2.18	TRIOBP	TRIOBP Isoform 4 of TRIO and F-actin-binding protein
IPI:IPI00012382.3	6.73759	751	2.17	2.17	SNRPA	SNRPA U1 small nuclear ribonucleoprotein A
IPI:IPI00844044.1	7.09779	752	2.16	2.16	KIAA2013	KIAA2013 Uncharacterized protein KIAA2013
IPI:IPI00220219.6	3.86313	753	2.15	2.15	COPB2	COPB2 Coatomer subunit beta'
IPI:IPI00329596.2	6.469	762	2.12	2.12	TXNDC14	TXNDC14 42 kDa protein
IPI:IPI00748985.1	5.80475	766	2.11	2.11	ACOT9	ACOT9 43 kDa protein
IPI:IPI00099996.2	6.94789	765	2.11	2.11	RG9MTD1	RG9MTD1 RNA (guanine-9-) methyltransferase domain containing 1
IPI:IPI00030131.3	16.0793	764	2.11	2.11	TMPO	TMPO Isoform Beta of Lamina-associated polypeptide 2, isoforms beta/gamma
IPI:IPI00816008.1	44.9275	763	2.36	2.11	TMSB4X	TMSB4X TMSB4X protein (Fragment)
IPI:IPI00153023.7	14.3552	773	2.1	2.1	CCDC51	CCDC51 Isoform 1 of Coiled-coil domain-containing protein 51
IPI:IPI00397519.3	9.6	770	2.1	2.1	CLINT1	CLINT1 Isoform 2 of Clathrin interactor 1
IPI:IPI00844297.1	13.8514	771	2.1	2.1	IDH3G	IDH3G NAD (H)-specific isocitrate dehydrogenase gamma subunit
IPI:IPI00329600.3	6.06061	772	2.1	2.1	SCCPDH	SCCPDH Probable saccharopine dehydrogenase
IPI:IPI00796045.1	7.1599	777	2.09	2.09	ATP6V0A1	ATP6V0A1 Putative uncharacterized protein DKFZp686N0561
IPI:IPI00383762.4	15.8283	775	4.17	2.09	COL2A1	COL2A1 Isoform 2 of Collagen alpha-1(II) chain precursor
IPI:IPI00455363.1	8.61514	779	2.08	2.08	ATXN2	ATXN2 Isoform 4 of Ataxin-2
IPI:IPI00872912.1	3.1746	781	2.08	2.08	FNDC3A	FNDC3A Fibronectin type-III domain-containing protein 3a
IPI:IPI00410067.1	4.102	780	2.08	2.08	ZC3HAV1	ZC3HAV1 Isoform 1 of Zinc finger CCCH-type antiviral protein 1
IPI:IPI00789551.1	8.60335	785	2.09	2.07	MATR3	MATR3 Uncharacterized protein MATR3
IPI:IPI00719040.1	55.4217	788	2.08	2.06	C1orf77	C1orf77 Isoform 2 of Uncharacterized protein C1orf77
IPI:IPI00178440.3	14.2222	787	3.36	2.06	EEF1B2	EEF1B2 Elongation factor 1-beta
IPI:IPI00642046.1	7.56646	790	2.06	2.06	RSL1D1	RSL1D1 RSL1D1 protein
IPI:IPI00555857.1	25.4601	786	4.07	2.06	SFRS5	SFRS5 CS0DF038YO05 variant (Fragment)
IPI:IPI00419273.5	5.66535	793	2.05	2.05	CUL4A	CUL4A Isoform 1 of Cullin-4A
IPI:IPI00646839.1	4.37637	792	2.05	2.05	EIF3CL	EIF3CL similar to eukaryotic translation initiation factor 3, subunit 8, 110kDa isoform 2
IPI:IPI00748256.2	23.2	796	2.05	2.05	PSME1	PSME1 proteasome activator subunit 1 isoform 2
IPI:IPI00470590.3	6.59341	794	2.05	2.05	SF3A1	SF3A1 splicing factor 3a, subunit 1, 120kDa isoform 2
IPI:IPI00215815.3	7.07317	806	2.04	2.04	AUP1	AUP1 Isoform Short of Ancient ubiquitous protein 1 precursor
IPI:IPI00798067.1	13.4259	804	2.04	2.04	C1QBP	C1QBP 24 kDa protein
IPI:IPI00477295.4	9.95671	800	2.06	2.04	DHX30	DHX30 DEAH (Asp-Glu-Ala-His) box polypeptide 30 isoform 2
IPI:IPI00450855.1	26.1682	799	2.2	2.04	HMGA1	HMGA1 HMGA1 protein
IPI:IPI00218592.5	7.9602	808	2.04	2.04	SFRS1	SFRS1 Isoform ASF-3 of Splicing factor, arginine/serine-rich 1
IPI:IPI00797067.1	12.987	805	2.04	2.04	SNRPA1	SNRPA1 U2 snRNP-specific A' protein
IPI:IPI00328929.3	5.87618	802	2.04	2.04	ZC3H18	ZC3H18 Isoform 1 of Zinc finger CCCH domain-containing protein 18
IPI:IPI00555614.1	16.9179	811	8.91	2.03	HSP90AB3P	HSP90AB3P Heat shock protein 90Bc
IPI:IPI00058192.1	12.1134	817	2.03	2.03	POFUT1	POFUT1 Isoform 1 of GDP-fucose protein O-fucosyltransferase 1 precursor
IPI:IPI00719567.1	17.7083	815	2.03	2.03	PRKRA	PRKRA Isoform 3 of Interferon-inducible double stranded RNA-dependent protein kinase activator A
IPI:IPI00847321.1	4.40678	819	2.03	2.03	TEGT	TEGT testis enhanced gene transcript (BAX inhibitor 1) isoform 2
IPI:IPI00829741.1	4.371	823	2.03	2.02	ANKLE2	ANKLE2 Isoform 1 of ANK repeat and LEM domain-containing protein KIAA0692
IPI:IPI00296156.3	5.33563	828	2.02	2.02	C10orf33	C10orf33 Probable oxidoreductase C10orf33
IPI:IPI00873146.1	10.514	825	2.02	2.02	COL4A2	COL4A2 168 kDa protein
IPI:IPI00029140.7	14.6789	821	2.1	2.02	CRAT	CRAT Isoform 3 of Carnitine O-acetyltransferase
IPI:IPI00016250.6	9.02579	822	2.03	2.02	FXR2	FXR2 Fragile X mental retardation syndrome-related protein 2
IPI:IPI00845339.1	21.6849	820	8.57	2.02	HSPA1A;HSPA1B	HSPA1A;HSPA1B heat shock 70kDa protein 1A
IPI:IPI00647720.1	11.5044	826	2.02	2.02	SRRM1	SRRM1 Isoform 1 of Serine/arginine repetitive matrix protein 1
IPI:IPI00002922.5	7.00389	827	2.02	2.02	TBL1XR1	TBL1XR1 F-box-like/WD repeat-containing protein TBL1XR1
IPI:IPI00794158.1	23.5294	834	2.01	2.01	ATP5J	ATP5J Uncharacterized protein ATP5J
IPI:IPI00074224.12	7.63889	835	2.01	2.01	EIF1AP1;EIF1AX	EIF1AP1;EIF1AX Putative eukaryotic translation initiation factor 1A
IPI:IPI00023137.1	11.0119	833	2.01	2.01	TOR1B	TOR1B Torsin-1B precursor
IPI:IPI00816201.1	13.5321	851	4	2	2011-09-07	SEPT7 Isoform 2 of Septin-7
IPI:IPI00742677.2	8.66983	895	2	2	ABCB6	ABCB6 Isoform 1 of Mitochondrial ATP-binding cassette sub-family B member 6
IPI:IPI00514906.1	4.27807	1039	2	2	ABHD12	ABHD12 Abhydrolase domain containing 12
IPI:IPI00024623.3	11.8056	889	2	2	ACADSB	ACADSB Short/branched chain specific acyl-CoA dehydrogenase, mitochondrial precursor
IPI:IPI00010415.2	7.63158	922	2	2	ACOT7	ACOT7 Isoform 1 of Cytosolic acyl coenzyme A thioester hydrolase
IPI:IPI00003807.7	9.92908	969	2	2	ACP2	ACP2 Lysosomal acid phosphatase precursor
IPI:IPI00794448.1	3.52734	935	2	2	ADAM10	ADAM10 Uncharacterized protein ADAM10
IPI:IPI00884988.1	7.05036	893	2	2	APLP2	APLP2 Isoform 4 of Amyloid-like protein 2 precursor
IPI:IPI00855858.1	8.83534	930	2	2	ARMC10	ARMC10 Isoform 4 of Armadillo repeat-containing protein 10
IPI:IPI00005161.3	5	1014	2	2	ARPC2	ARPC2 Actin-related protein 2/3 complex subunit 2
IPI:IPI00847139.1	2.20228	931	2	2	ATP13A3	ATP13A3 ATPase type 13A3
IPI:IPI00025285.3	18.6441	1004	2	2	ATP6V1G1	ATP6V1G1 Vacuolar proton pump subunit G 1
IPI:IPI00554618.2	2.38095	1036	2	2	BCAM	BCAM basal cell adhesion molecule isoform 2 precursor
IPI:IPI00413671.1	10.2397	867	2	2	BCLAF1	BCLAF1 Isoform 2 of Bcl-2-associated transcription factor 1
IPI:IPI00640179.1	20.9524	944	2	2	BRP44	BRP44 Brain protein 44
IPI:IPI00877921.1	8.87446	972	2	2	BSCL2	BSCL2 seipin isoform 1
IPI:IPI00184546.4	20.6897	994	2	2	C12orf23	C12orf23 UPF0444 protein C12orf23
IPI:IPI00157215.5	6.92308	997	2	2	C19orf52	C19orf52 Uncharacterized protein C19orf52
IPI:IPI00845228.1	15.8576	932	2	2	C1GALT1	C1GALT1 Isoform 2 of Glycoprotein-N-acetylgalactosamine 3-beta-galactosyltransferase 1
IPI:IPI00745915.2	4.33333	1029	2	2	C1QTNF1	C1QTNF1 Complement C1q tumor necrosis factor-related protein 1 precursor
IPI:IPI00798025.1	9.94764	975	2	2	C21orf33	C21orf33 Protein
IPI:IPI00031651.1	21.6495	887	2	2	C7orf50	C7orf50 Uncharacterized protein C7orf50
IPI:IPI00479514.1	4.85793	872	2	2	CACNA2D1	CACNA2D1 Voltage-dependent calcium channel subunit alpha-2/delta-1 precursor
IPI:IPI00217357.2	5.30435	886	2	2	CCAR1	CCAR1 Cell division cycle and apoptosis regulator protein 1
IPI:IPI00005775.3	3.60577	1013	2	2	CEPT1	CEPT1 Choline/ethanolaminephosphotransferase 1
IPI:IPI00395372.2	12.7273	1041	2	2	CHCHD5	CHCHD5 Coiled-coil-helix-coiled-coil-helix domain-containing protein 5
IPI:IPI00011084.2	4.54545	1058	2	2	CLDN6	CLDN6 Claudin-6
IPI:IPI00872879.1	25.3012	929	2	2	COX7A2	COX7A2 Uncharacterized protein COX7A2
IPI:IPI00027078.3	2.68116	864	2.01	2	CPD	CPD Carboxypeptidase D precursor
IPI:IPI00012912.1	4.55927	964	2	2	CPT2	CPT2 Carnitine O-palmitoyltransferase 2, mitochondrial precursor
IPI:IPI00183400.8	9.19881	915	2	2	CSNK1A1	CSNK1A1 Casein kinase I isoform alpha
IPI:IPI00741317.1	5.97403	939	2	2	CSNK2A1	CSNK2A1 Casein kinase 2 alpha isoform
IPI:IPI00020602.1	6	960	2	2	CSNK2A2	CSNK2A2 Casein kinase II subunit alpha'
IPI:IPI00791680.1	6.72646	1025	2	2	CTTN	CTTN Protein
IPI:IPI00853009.1	4.88281	894	2	2	CUGBP1	CUGBP1 Isoform 4 of CUG-BP- and ETR-3-like factor 1
IPI:IPI00604674.1	4.60405	909	2	2	CYP1B1	CYP1B1 cytochrome P450, family 1, subfamily B, polypeptide 1
IPI:IPI00219298.2	8.33333	885	2	2	DAB2	DAB2 Isoform 2 of Disabled homolog 2
IPI:IPI00003944.1	4.77178	968	2	2	DBT	DBT Lipoamide acyltransferase component of branched-chain alpha-keto acid dehydrogenase complex, mitochondrial precursor
IPI:IPI00021827.3	9.57447	1055	2	2	DEFA3	DEFA3 Neutrophil defensin 3 precursor
IPI:IPI00885050.1	7.52212	971	2	2	DHRS4	DHRS4 Isoform 4 of Dehydrogenase/reductase SDR family member 4
IPI:IPI00012535.1	6.04534	965	2	2	DNAJA1	DNAJA1 DnaJ homolog subfamily A member 1
IPI:IPI00032406.1	3.15534	1050	2	2	DNAJA2	DNAJA2 DnaJ homolog subfamily A member 2
IPI:IPI00152503.1	5.54054	917	2	2	DTX3L	DTX3L Protein deltex-3-like
IPI:IPI00297982.7	3.60169	951	2	2	EIF2S3	EIF2S3 Eukaryotic translation initiation factor 2 subunit 3
IPI:IPI00009328.4	3.64963	1011	2	2	EIF4A3	EIF4A3 Eukaryotic initiation factor 4A-III
IPI:IPI00022648.2	8.35267	890	2	2	EIF5	EIF5 Eukaryotic translation initiation factor 5
IPI:IPI00289342.1	5.67376	878	2	2	EPHB4	EPHB4 Ephrin type-B receptor 4 precursor
IPI:IPI00410079.3	7.23404	947	2	2	FAM82C	FAM82C Isoform 1 of Protein FAM82C
IPI:IPI00647207.3	6.07143	983	2	2	FHL1	FHL1 Isoform 1 of Four and a half LIM domains protein 1
IPI:IPI00396967.2	4.11311	989	2	2	FHL2	FHL2 FHL2 isoform 5
IPI:IPI00719106.1	11.039	904	2	2	FLJ12529	FLJ12529 Isoform 2 of Cleavage and polyadenylation specificity factor subunit 7
IPI:IPI00031052.6	7.22543	1001	2	2	G6PC3	G6PC3 glucose-6-phosphatase catalytic subunit 3
IPI:IPI00025818.1	5.36673	959	2	2	GALNT1	GALNT1 Isoform 1 of Polypeptide N-acetylgalactosaminyltransferase 1
IPI:IPI00023728.1	4.08805	1006	2	2	GGH	GGH Gamma-glutamyl hydrolase precursor
IPI:IPI00384012.3	21.6216	913	2	2	GLT8D1	GLT8D1 Isoform 2 of Glycosyltransferase 8 domain-containing protein 1
IPI:IPI00791310.2	10.2689	902	2	2	GLT8D3	GLT8D3 Isoform 2 of Glycosyltransferase 8 domain-containing protein 3
IPI:IPI00019755.3	10.7884	961	2	2	GSTO1	GSTO1 Glutathione transferase omega-1
IPI:IPI00023406.1	11.194	1007	2	2	HCCS	HCCS Cytochrome c-type heme lyase
IPI:IPI00027851.1	3.02457	1002	2	2	HEXA	HEXA Beta-hexosaminidase subunit alpha precursor
IPI:IPI00026230.1	18.931	842	12.35	2	HNRNPH2	HNRNPH2 Heterogeneous nuclear ribonucleoprotein H2
IPI:IPI00022433.5	7.42857	1053	2	2	HSPB6	HSPB6 Heat-shock protein beta-6
IPI:IPI00303726.3	30.0752	990	2	2	IFITM3	IFITM3 Interferon-induced transmembrane protein 3
IPI:IPI00060715.1	4.30769	998	2	2	KCTD12	KCTD12 BTB/POZ domain-containing protein KCTD12
IPI:IPI00029015.1	6.92771	958	2	2	KDSR	KDSR 3-ketodihydrosphingosine reductase precursor
IPI:IPI00167030.3	14.8148	995	2	2	KRTCAP2	KRTCAP2 Keratinocytes-associated protein 2
IPI:IPI00789278.1	4.26829	979	2	2	LASS5	LASS5 39 kDa protein
IPI:IPI00219709.1	5.01044	879	2	2	LEPR	LEPR Isoform C of Leptin receptor precursor
IPI:IPI00384156.1	4.78723	949	2	2	LGMN	LGMN Full-length cDNA clone CS0DB001YK19 of Neuroblastoma of Homo sapiens
IPI:IPI00029081.3	5.05451	871	2	2	LIG3	LIG3 ligase III, DNA, ATP-dependent isoform alpha precursor
IPI:IPI00173589.2	14.8387	954	2	2	LOC284064	LOC284064 similar to ribosomal protein L29
IPI:IPI00787303.1	8.07453	936	2	2	LOC727826	LOC727826 similar to ribosomal protein S11
IPI:IPI00787272.2	17.6471	981	2	2	LOC732448	LOC732448 similar to coiled-coil domain containing 58
IPI:IPI00017596.3	11.9403	865	2.01	2	MAPRE1	MAPRE1 Microtubule-associated protein RP/EB family member 1
IPI:IPI00025809.1	3.80313	1003	2	2	MGAT2	MGAT2 Alpha-1,6-mannosyl-glycoprotein 2-beta-N-acetylglucosaminyltransferase
IPI:IPI00647044.1	17.8295	941	2	2	MGST3	MGST3 Microsomal glutathione S-transferase 3
IPI:IPI00792439.1	5.84416	1024	2	2	MRPL13	MRPL13 18 kDa protein
IPI:IPI00160421.3	13.3333	996	2	2	MRPL18	MRPL18 39S ribosomal protein L18, mitochondrial precursor
IPI:IPI00162330.3	5.67376	916	2	2	MRPL37	MRPL37 39S ribosomal protein L37, mitochondrial precursor
IPI:IPI00645648.1	15.2174	906	2	2	MRPL43	MRPL43 Mitochondrial ribosomal protein L43
IPI:IPI00005692.1	7.97102	1060	2	2	MRPS12	MRPS12 28S ribosomal protein S12, mitochondrial precursor
IPI:IPI00005050.1	13.2812	1016	2	2	MRPS14	MRPS14 Mitochondrial 28S ribosomal protein S14
IPI:IPI00513805.3	7.40741	910	2	2	MRPS18A	MRPS18A Mitochondrial ribosomal protein S18A
IPI:IPI00645347.4	21.4876	943	2	2	MRPS18B	MRPS18B Uncharacterized protein ENSP00000379750
IPI:IPI00032881.2	5.26316	1049	2	2	MRPS23	MRPS23 Mitochondrial ribosomal protein S23
IPI:IPI00007961.4	5.03145	1012	2	2	MT-ND1	MT-ND1 NADH-ubiquinone oxidoreductase chain 1
IPI:IPI00024934.4	4.53333	919	2	2	MUT	MUT Methylmalonyl-CoA mutase, mitochondrial precursor
IPI:IPI00333913.8	2.15099	869	2	2	NAG	NAG Isoform 1 of Neuroblastoma-amplified gene protein
IPI:IPI00008787.3	7.80619	966	2	2	NAGLU	NAGLU Alpha-N-acetylglucosaminidase precursor
IPI:IPI00748905.1	5.39216	1028	2	2	NAPB	NAPB NAPB protein
IPI:IPI00871897.1	13.0952	1021	2	2	NDUFA3	NDUFA3 Uncharacterized protein NDUFA3 (Fragment)
IPI:IPI00815735.1	24.3697	934	2	2	NDUFB4	NDUFB4 Putative uncharacterized protein (Fragment)
IPI:IPI00002525.3	8.72093	1018	2	2	NENF	NENF Neudesin precursor
IPI:IPI00442274.3	2.96378	911	2	2	NFXL1	NFXL1 Isoform 1 of NF-X1-type zinc finger protein NFXL1
IPI:IPI00375531.2	24.8588	847	7.3	2	NME2;NME1	NME2;NME1 non-metastatic cells 1, protein (NM23A) expressed in isoform a
IPI:IPI00005107.2	1.3302	1015	2	2	NPC1	NPC1 Niemann-Pick C1 protein precursor
IPI:IPI00014301.3	5.44355	921	2	2	OXA1L	OXA1L Oxidase (Cytochrome c) assembly 1-like
IPI:IPI00240812.6	7.80387	866	2	2	PDS5B	PDS5B Isoform 1 of Sister chromatid cohesion protein PDS5 homolog B
IPI:IPI00022543.4	14.6835	891	2	2	PIGK	PIGK GPI-anchor transamidase precursor
IPI:IPI00028444.1	6.89655	918	2	2	PLIN	PLIN Perilipin
IPI:IPI00761082.1	10.1818	903	2	2	PRR6	PRR6 Isoform 1 of Proline-rich protein 6
IPI:IPI00867679.1	7.04846	974	2	2	PSMA6	PSMA6 Similar to Prosomal P27K protein
IPI:IPI00643078.1	13.75	1032	2	2	RAD23B	RAD23B RAD23 homolog B
IPI:IPI00759723.1	7.9932	856	2.8	2	RARS	RARS Isoform Monomeric of Arginyl-tRNA synthetase, cytoplasmic
IPI:IPI00017381.1	4.40771	1008	2	2	RFC4	RFC4 Replication factor C subunit 4
IPI:IPI00646086.1	25.2525	905	2	2	RPL39	RPL39 Protein
IPI:IPI00387084.1	10	1042	2	2	RPS21	RPS21 Ribosomal protein S21
IPI:IPI00873941.1	13	1019	2	2	SEC61G	SEC61G 11 kDa protein
IPI:IPI00032827.1	12	999	2	2	SF3B14	SF3B14 Pre-mRNA branch site protein p14
IPI:IPI00473077.2	1.5625	986	2	2	SIDT2	SIDT2 Isoform 1 of SID1 transmembrane family member 2 precursor
IPI:IPI00215694.1	4.9456	863	2.01	2	SLC12A4	SLC12A4 Isoform 3 of Solute carrier family 12 member 4
IPI:IPI00790789.1	6.27451	1026	2	2	SLC35B1	SLC35B1 28 kDa protein
IPI:IPI00645589.1	2.55682	942	2	2	SLC44A2	SLC44A2 Choline transporter-like protein 2
IPI:IPI00296461.3	6.04134	952	2	2	SMPD1	SMPD1 Isoform 1 of Sphingomyelin phosphodiesterase precursor
IPI:IPI00873809.1	3.7037	928	2	2	SNX9	SNX9 Sorting nexin 9 variant
IPI:IPI00647915.1	9.09091	940	2	2	TAGLN2	TAGLN2 24 kDa protein
IPI:IPI00798430.1	10.6017	861	2.01	2	TF	TF Transferrin variant (Fragment)
IPI:IPI00006006.3	2.60223	925	2	2	TMEM63A	TMEM63A Transmembrane protein 63A
IPI:IPI00106966.4	31.1538	900	2	2	TMEM70	TMEM70 Isoform 1 of Transmembrane protein 70
IPI:IPI00513788.2	3.06486	876	2	2	UACA	UACA uveal autoantigen with coiled-coil domains and ankyrin repeats isoform 2
IPI:IPI00305303.3	5.54371	914	2	2	UFSP2	UFSP2 UFM1-specific peptidase 2
IPI:IPI00303883.5	2.7248	1043	2	2	WDFY1	WDFY1 cDNA FLJ13353 fis, clone OVARC1002182, weakly similar to BETA-TRCP
IPI:IPI00643591.5	12.426	1064	1.8	1.8	AP1G1	AP1G1 AP-1 complex subunit gamma-1
IPI:IPI00167147.1	12.9353	1065	1.95	1.77	HNRNPUL1	HNRNPUL1 Isoform 2 of Heterogeneous nuclear ribonucleoprotein U-like protein 1
IPI:IPI00787791.1	4.03846	1067	1.77	1.77	NOC4L	NOC4L similar to nucleolar complex associated 4 homolog
IPI:IPI00844263.2	6.92612	1068	3.8	1.72	UGCGL2	UGCGL2 175 kDa protein
IPI:IPI00604759.1	6.04839	1071	1.71	1.71	FAHD1	FAHD1 Fumarylacetoacetate hydrolase domain containing 1
IPI:IPI00878609.1	3.43008	1070	1.71	1.71	ITIH4	ITIH4 Protein
IPI:IPI00398418.3	13.6856	1069	1.71	1.71	LOC100130174	LOC100130174 hypothetical protein
IPI:IPI00105827.4	3.38266	1079	1.7	1.7	ALG10B	ALG10B Putative alpha-1,2-glucosyltransferase ALG10-B
IPI:IPI00024776.1	5.08197	1072	1.89	1.7	CLGN	CLGN Calmegin precursor
IPI:IPI00012760.1	4.79042	1085	1.7	1.7	LEP	LEP Leptin precursor
IPI:IPI00009597.1	4.96454	1081	1.7	1.7	LOC100133836;SMN2;SMN1;LOC100133835	LOC100133836;SMN2;SMN1;LOC100133835 Isoform SMN-delta7 of Survival motor neuron protein
IPI:IPI00023704.1	4.08497	1077	1.7	1.7	LPP	LPP Lipoma-preferred partner
IPI:IPI00027181.2	3.01003	1084	1.7	1.7	SC5DL	SC5DL Lathosterol oxidase
IPI:IPI00009505.1	11.2963	1086	1.64	1.64	SNTB2	SNTB2 Isoform 1 of Beta-2-syntrophin
IPI:IPI00154755.2	3.54946	1087	1.62	1.62	DSCAML1	DSCAML1 Down syndrome cell adhesion molecule like 1
IPI:IPI00154588.3	12.5	1088	1.6	1.6	SPPL2A	SPPL2A Signal peptide peptidase-like 2A
IPI:IPI00856075.1	15.6364	1090	1.55	1.55	SFRS2B	SFRS2B Isoform 2 of Splicing factor, arginine/serine-rich 2B
IPI:IPI00395808.2	5.59701	1089	1.55	1.55	SLC17A5	SLC17A5 Sialin
IPI:IPI00477040.1	6.28931	1092	1.53	1.53	NUP188	NUP188 Isoform 1 of Nucleoporin NUP188 homolog
IPI:IPI00100810.1	12.1212	1093	1.53	1.53	UCRC	UCRC HSPC051
IPI:IPI00000821.2	7.96813	1102	1.52	1.52	MRPL16	MRPL16 39S ribosomal protein L16, mitochondrial precursor
IPI:IPI00306840.2	5.89569	1103	1.52	1.52	SGPP1	SGPP1 Sphingosine-1-phosphate phosphatase 1
IPI:IPI00334514.1	14.7493	1095	1.53	1.52	SUMF2	SUMF2 Isoform 3 of Sulfatase-modifying factor 2 precursor
IPI:IPI00843876.1	3.25843	1094	1.57	1.52	TNPO1	TNPO1 Transportin-1
IPI:IPI00166738.1	5.57029	1096	1.53	1.52	ZADH2	ZADH2 Zinc-binding alcohol dehydrogenase domain-containing protein 2
IPI:IPI00009225.1	13.9831	1107	1.51	1.51	STX8	STX8 Syntaxin-8
IPI:IPI00795592.1	16.185	1108	1.5	1.5	C17orf62	C17orf62 hypothetical protein LOC79415 isoform b
IPI:IPI00472743.1	9.79592	1109	1.48	1.48	GPR162	GPR162 82 kDa protein
IPI:IPI00008728.1	12.1643	1111	1.46	1.46	CLPX	CLPX ATP-dependent Clp protease ATP-binding subunit clpX-like, mitochondrial precursor
IPI:IPI00646434.1	7.69774	1113	1.41	1.41	LPHN2	LPHN2 Latrophilin 2
IPI:IPI00373836.1	3.54331	1124	1.4	1.4	ACOT8	ACOT8 peroxisomal acyl-CoA thioesterase 1 isoform c
IPI:IPI00024128.1	14.433	1122	1.4	1.4	LOC648217	LOC648217 similar to ribosomal protein L37
IPI:IPI00292793.2	27.8873	1116	1.4	1.4	MDFIC	MDFIC Isoform 1 of MyoD family inhibitor domain-containing protein
IPI:IPI00872753.1	2.19224	1119	1.4	1.4	MPP4	MPP4 Isoform 5 of MAGUK p55 subfamily member 4
IPI:IPI00217550.4	17.2973	1118	1.4	1.4	MSRB3	MSRB3 Isoform 1 of Methionine-R-sulfoxide reductase B3, mitochondrial precursor
IPI:IPI00220642.7	16.5992	1115	7.4	1.4	YWHAG	YWHAG 14-3-3 protein gamma
IPI:IPI00783946.1	4.41176	1125	1.38	1.38	CYP2U1	CYP2U1 Isoform 1 of Cytochrome P450 2U1
IPI:IPI00872947.1	4.32946	1126	1.36	1.33	PLXNA2	PLXNA2 plexin A2
Average	14.0959		4.58234	4.38513
